# Supplementary material for: Population genomics reveals an ancient origin of heartworms in canids
Source: Commun Biol. 2026 Jan 20;9:68. doi: 10.1038/s42003-025-09250-x (PMC12820332; doi:10.1038/s42003-025-09250-x)
Supplement: Supplementary file 3 — Supplementary Data 1 [file 42003_2025_9250_MOESM3_ESM.xlsx]

## Sheet: Supplementary Table 1
Supplementary Data 1: Genome mapping statistics and coverage for nuclear, mitochondrial, and Wolbachia genomes.
Abbreviations: DI = Dirofilaria immitis; REP = Replicate sample; M = Millions
Sample ID	Species	Species ID	Host	Host ID	Country	Country ID	Region	Region ID	total reads	mapped total percentage	mapped dog reads	mapped dog reads percentage	mapped dirofilaria reads	mapped dirofilaria reads percentage	dirofilaria nuclear coverage	dirofilaria mtDNA coverage	dirofilaria wolbachia coverage
AUS_BNE_AD_001	Dirofilaria immitis	D.immitis	Dog (Canis lupus familiaris)	Dog	Australia	AUS	Brisbane	BNE	72151245	99.24	129010	0.178805	71123934	98.5762	48.5179	13835	2916.63
AUS_BNE_AD_002	Dirofilaria immitis	D.immitis	Dog (Canis lupus familiaris)	Dog	Australia	AUS	Brisbane	BNE	129824687	99.28	126857	0.0977141	127646878	98.3225	134.192	21273.9	341.083
AUS_BNE_AD_003	Dirofilaria immitis	D.immitis	Dog (Canis lupus familiaris)	Dog	Australia	AUS	Brisbane	BNE	102270108	99.45	286671	0.280308	100647980	98.4139	102.254	23239.8	777.314
AUS_BNE_AD_003_R	Dirofilaria immitis	D.immitis	Dog (Canis lupus familiaris)	Dog	Australia	AUS	Brisbane	BNE	72679989	99.66	63307	0.0871038	71909578	98.94	73.176	22018	1050.95
AUS_BNE_AD_004	Dirofilaria immitis	D.immitis	Dog (Canis lupus familiaris)	Dog	Australia	AUS	Brisbane	BNE	91599051	99.14	75366	0.0822781	90002244	98.2567	100.796	566.638	9.19503
AUS_BNE_AD_005	Dirofilaria immitis	D.immitis	Fox (Vulpes vulpes)	Fox	Australia	AUS	Brisbane	BNE	7538056	98.37	673256	8.93143	6673324	88.5284	1.41891	4010.77	576.375
AUS_BNE_AD_006	Dirofilaria immitis	D.immitis	Fox (Vulpes vulpes)	Fox	Australia	AUS	Brisbane	BNE	81589131	99.24	1004804	1.23154	79334494	97.2366	87.8513	3105.42	80.3496
AUS_BNE_AD_008	Dirofilaria immitis	D.immitis	Dog (Canis lupus familiaris)	Dog	Australia	AUS	Brisbane	BNE	80685857	99.66	4072126	5.04689	75785406	93.9265	82.8367	22358	349.167
AUS_BNE_AD_009	Dirofilaria immitis	D.immitis	Dog (Canis lupus familiaris)	Dog	Australia	AUS	Brisbane	BNE	74580322	99.74	22857	0.0306475	73988910	99.207	87.1689	2139.98	91.9688
AUS_CNS_AD_001	Dirofilaria immitis	D.immitis	Dog (Canis lupus familiaris)	Dog	Australia	AUS	Cairns	CNS	85277444	99.39	3664969	4.2977	80485984	94.3813	81.6485	4949.82	947.191
AUS_CNS_AD_002	Dirofilaria immitis	D.immitis	Dog (Canis lupus familiaris)	Dog	Australia	AUS	Cairns	CNS	72986407	99.51	1298077	1.77852	70735606	96.9161	49.6678	10290.3	2828.94
AUS_LHR_AD_001	Dirofilaria immitis	D.immitis	Dog (Canis lupus familiaris)	Dog	Australia	AUS	Lockhart River/Cooktown	LHR	75457565	99.46	42602	0.0564582	74469794	98.691	88.4789	3020.61	91.5534
AUS_ROK_AD_001	Dirofilaria immitis	D.immitis	Dog (Canis lupus familiaris)	Dog	Australia	AUS	Rockhampton	ROK	77744685	99.66	3334451	4.28898	73743608	94.8536	59.9767	30877.7	1950.33
AUS_SYD_AD_001	Dirofilaria immitis	D.immitis	Dog (Canis lupus familiaris)	Dog	Australia	AUS	Sydney	SYD	8527843	99.73	22181	0.260101	8427630	98.8249	8.78916	3463.43	125.127
AUS_SYD_AD_002	Dirofilaria immitis	D.immitis	Dog (Canis lupus familiaris)	Dog	Australia	AUS	Sydney	SYD	8420164	99.68	112869	1.34046	8228442	97.7231	9.46477	4805.24	2.16393
AUS_SYD_AD_003	Dirofilaria immitis	D.immitis	Dog (Canis lupus familiaris)	Dog	Australia	AUS	Sydney	SYD	65712321	99.67	69439	0.105671	64421972	98.0364	78.2116	12693.7	231.322
AUS_SYD_AD_004	Dirofilaria immitis	D.immitis	Dog (Canis lupus familiaris)	Dog	Australia	AUS	Sydney	SYD	72004121	99.63	34251	0.0475681	70824196	98.3613	89.61	1955.62	165.918
AUS_SYD_AD_005	Dirofilaria immitis	D.immitis	Dog (Canis lupus familiaris)	Dog	Australia	AUS	Sydney	SYD	70336270	99.64	59977	0.0852718	69171290	98.3437	88.224	6946.5	464.783
AUS_SYD_AD_005_R	Dirofilaria immitis	D.immitis	Dog (Canis lupus familiaris)	Dog	Australia	AUS	Sydney	SYD	73244448	99.71	29215	0.039887	72665204	99.2092	85.0548	5445.84	219.301
AUS_SYD_AD_006	Dirofilaria immitis	D.immitis	Dog (Canis lupus familiaris)	Dog	Australia	AUS	Sydney	SYD	78378849	99.47	181312	0.231328	77173134	98.4617	88.0852	5216.98	220.013
AUS_SYD_AD_007	Dirofilaria immitis	D.immitis	Dog (Canis lupus familiaris)	Dog	Australia	AUS	Sydney	SYD	77489628	62.47	215577	0.278201	47662380	61.5081	17.5278	1851.27	45.4022
AUS_SYD_AD_008	Dirofilaria immitis	D.immitis	Dog (Canis lupus familiaris)	Dog	Australia	AUS	Sydney	SYD	78064736	99.13	72313	0.0926321	76587946	98.1082	80.4526	7716.9	756.746
AUS_SYD_AD_008_R	Dirofilaria immitis	D.immitis	Dog (Canis lupus familiaris)	Dog	Australia	AUS	Sydney	SYD	78555303	99.68	34723	0.044202	77856040	99.1098	82.1176	17579.7	695.725
AUS_SYD_AD_009	Dirofilaria immitis	D.immitis	Dog (Canis lupus familiaris)	Dog	Australia	AUS	Sydney	SYD	71688259	98.48	51631	0.0720216	69827446	97.4043	70.2114	4800.61	825.405
AUS_SYD_AD_010	Dirofilaria immitis	D.immitis	Dog (Canis lupus familiaris)	Dog	Australia	AUS	Sydney	SYD	99613635	99.82	530738	0.532797	98324490	98.7059	21.385	29578.6	7995.61
AUS_SYD_AD_011	Dirofilaria immitis	D.immitis	Dog (Canis lupus familiaris)	Dog	Australia	AUS	Sydney	SYD	84486749	99.71	406724	0.481406	83246008	98.5314	23.8862	27250.1	6586.74
AUS_SYD_AD_012	Dirofilaria immitis	D.immitis	Dog (Canis lupus familiaris)	Dog	Australia	AUS	Sydney	SYD	88191984	99.8	270648	0.306885	87142132	98.8096	29.3112	37070.6	6055.62
AUS_SYD_AD_013	Dirofilaria immitis	D.immitis	Dog (Canis lupus familiaris)	Dog	Australia	AUS	Sydney	SYD	100825758	99.55	69625	0.0690548	99440986	98.6266	101.5	6070.46	1152.32
AUS_SYD_AD_014	Dirofilaria immitis	D.immitis	Dog (Canis lupus familiaris)	Dog	Australia	AUS	Sydney	SYD	71013848	99.48	144550	0.203552	69946018	98.4963	73.1545	12272.1	819.4
AUS_SYD_AD_015	Dirofilaria immitis	D.immitis	Dog (Canis lupus familiaris)	Dog	Australia	AUS	Sydney	SYD	78730891	99.51	658343	0.836194	77157152	98.0011	30.2881	21337.7	5194.87
AUS_SYD_AD_016	Dirofilaria immitis	D.immitis	Dog (Canis lupus familiaris)	Dog	Australia	AUS	Sydney	SYD	480152	98.52	12379	2.57814	452244	94.1877	0.071049	229.105	35.8332
AUS_SYD_AD_017	Dirofilaria immitis	D.immitis	Dog (Canis lupus familiaris)	Dog	Australia	AUS	Sydney	SYD	29657398	98.9	3553885	11.9831	25327578	85.4005	9.97175	4703.63	324.897
AUS_TVS_AD_001	Dirofilaria immitis	D.immitis	Dog (Canis lupus familiaris)	Dog	Australia	AUS	Townsville	TVS	76032989	99.42	55129	0.0725067	75063294	98.7246	84.6389	2322.88	63.4135
AUS_TVS_AD_002	Dirofilaria immitis	D.immitis	Dog (Canis lupus familiaris)	Dog	Australia	AUS	Townsville	TVS	110458443	99.33	77101	0.0698009	108959500	98.643	114.914	4394.89	232.132
AUS_TVS_AD_003	Dirofilaria immitis	D.immitis	Dog (Canis lupus familiaris)	Dog	Australia	AUS	Townsville	TVS	80984430	99.54	54806	0.0676747	80054390	98.8516	92.9703	2490.2	50.7963
AUS_TVS_AD_004	Dirofilaria immitis	D.immitis	Dog (Canis lupus familiaris)	Dog	Australia	AUS	Townsville	TVS	89429560	99.41	67421	0.0753901	88061606	98.4704	99.7717	2921	120.254
AUS_TVS_AD_005	Dirofilaria immitis	D.immitis	Dog (Canis lupus familiaris)	Dog	Australia	AUS	Townsville	TVS	111207538	99.4	93278	0.0838774	109532318	98.4936	104.072	25459.4	962.63
AUS_TVS_AD_006	Dirofilaria immitis	D.immitis	Dog (Canis lupus familiaris)	Dog	Australia	AUS	Townsville	TVS	94232470	99.3	81794	0.0868002	92691556	98.3648	93.1078	20143.4	834.894
AUS_TVS_AD_007	Dirofilaria immitis	D.immitis	Dog (Canis lupus familiaris)	Dog	Australia	AUS	Townsville	TVS	69840764	99.41	63241	0.0905503	68908056	98.6645	76.824	2238.97	59.9017
AUS_TVS_AD_008	Dirofilaria immitis	D.immitis	Dog (Canis lupus familiaris)	Dog	Australia	AUS	Townsville	TVS	81646906	99.33	72395	0.0886684	80429036	98.5084	89.2417	2596.09	67.2979
AUS_TVS_AD_009	Dirofilaria immitis	D.immitis	Dog (Canis lupus familiaris)	Dog	Australia	AUS	Townsville	TVS	6983092	99.26	5381	0.0770576	6890726	98.6773	2.35755	2800.19	520.324
AUS_TVS_AD_010	Dirofilaria immitis	D.immitis	Dog (Canis lupus familiaris)	Dog	Australia	AUS	Townsville	TVS	66807821	98.97	111759	0.167284	65491416	98.0296	59.609	21733.9	1374.22
AUS_TVS_AD_011	Dirofilaria immitis	D.immitis	Dog (Canis lupus familiaris)	Dog	Australia	AUS	Townsville	TVS	84592500	99.63	147581	0.174461	83496538	98.7044	87.4711	23906.3	884.259
AUS_TVS_AD_012	Dirofilaria immitis	D.immitis	Dog (Canis lupus familiaris)	Dog	Australia	AUS	Townsville	TVS	86193555	99.53	76671	0.0889521	85160626	98.8016	88.4548	3044.52	146.408
AUS_TVS_AD_013	Dirofilaria immitis	D.immitis	Dog (Canis lupus familiaris)	Dog	Australia	AUS	Townsville	TVS	88655763	99.63	73397	0.0827888	87698866	98.9207	101.415	5935.37	177.355
AUS_TVS_AD_014	Dirofilaria immitis	D.immitis	Dog (Canis lupus familiaris)	Dog	Australia	AUS	Townsville	TVS	81864493	99.65	36784	0.0449328	81007144	98.9527	93.622	6457.01	141.775
AUS_TVS_AD_015	Dirofilaria immitis	D.immitis	Dog (Canis lupus familiaris)	Dog	Australia	AUS	Townsville	TVS	89531713	99.66	38760	0.0432919	88651872	99.0173	102.701	3135.75	140.634
AUS_TVS_AD_016	Dirofilaria immitis	D.immitis	Dog (Canis lupus familiaris)	Dog	Australia	AUS	Townsville	TVS	92284739	99.66	45613	0.0494264	91277438	98.9085	106.527	7442.3	18.1673
AUS_TVS_AD_017	Dirofilaria immitis	D.immitis	Dog (Canis lupus familiaris)	Dog	Australia	AUS	Townsville	TVS	85771019	99.77	48974	0.0570985	84916208	99.0034	43.8956	29451.6	5031.55
AUS_TVS_AD_018	Dirofilaria immitis	D.immitis	Dog (Canis lupus familiaris)	Dog	Australia	AUS	Townsville	TVS	95379618	99.66	49748	0.0521579	94399316	98.9722	107.085	4228.63	42.2474
AUS_TVS_AD_019	Dirofilaria immitis	D.immitis	Dog (Canis lupus familiaris)	Dog	Australia	AUS	Townsville	TVS	86897840	99.73	45269	0.0520945	86114452	99.0985	98.2491	3710.9	158.41
CRI_SJO_AD_001	Dirofilaria immitis	D.immitis	Cat (Felis catus)	Cat	Costa Rica	CRI	San José	SJO	66798625	99.18	12436879	18.6185	53145766	79.5612	52.3361	21093.4	344.065
GRC_XAN_AD_001	Dirofilaria immitis	D.immitis	Dog (Canis lupus familiaris)	Dog	Greece	GRC	Thessaloniki and Xanthi	XAN	73300779	99.05	4920940	6.71335	67235280	91.7252	50.3102	16037.6	1640.55
GRC_XAN_AD_002	Dirofilaria immitis	D.immitis	Dog (Canis lupus familiaris)	Dog	Greece	GRC	Thessaloniki and Xanthi	XAN	81885852	99.36	326537	0.398771	80140648	97.8687	83.6134	15184.3	1256.62
GRC_XAN_AD_003	Dirofilaria immitis	D.immitis	Dog (Canis lupus familiaris)	Dog	Greece	GRC	Thessaloniki and Xanthi	XAN	75639908	99.23	1599653	2.11483	72765562	96.2	85.6667	2660.88	205.761
GRC_XAN_AD_004	Dirofilaria immitis	D.immitis	Dog (Canis lupus familiaris)	Dog	Greece	GRC	Thessaloniki and Xanthi	XAN	76021388	98.65	2161259	2.84296	72078864	94.8139	63.3399	19897.4	2261.45
GRC_XAN_AD_005	Dirofilaria immitis	D.immitis	Dog (Canis lupus familiaris)	Dog	Greece	GRC	Thessaloniki and Xanthi	XAN	85705038	99.51	81779	0.0954191	84411000	98.4901	101.313	1841.27	52.4106
GRC_XAN_AD_006	Dirofilaria immitis	D.immitis	Dog (Canis lupus familiaris)	Dog	Greece	GRC	Thessaloniki and Xanthi	XAN	80373587	99.4	1887423	2.34831	77428276	96.3355	70.6257	27673.3	1276.94
GRC_XAN_AD_007	Dirofilaria immitis	D.immitis	Dog (Canis lupus familiaris)	Dog	Greece	GRC	Thessaloniki and Xanthi	XAN	86377711	99.5	81958	0.0948833	85093032	98.5127	102.791	2465.91	31.0586
GRC_XAN_AD_008	Dirofilaria immitis	D.immitis	Dog (Canis lupus familiaris)	Dog	Greece	GRC	Thessaloniki and Xanthi	XAN	90802956	99.5	72588	0.0799401	89237780	98.2763	106.832	819.489	14.0368
GRC_XAN_AD_009	Dirofilaria immitis	D.immitis	Dog (Canis lupus familiaris)	Dog	Greece	GRC	Thessaloniki and Xanthi	XAN	80109444	95.92	803360	1.00283	75571354	94.3351	8.78431	29503.4	3476.68
GRC_XAN_AD_010	Dirofilaria immitis	D.immitis	Dog (Canis lupus familiaris)	Dog	Greece	GRC	Thessaloniki and Xanthi	XAN	86736546	99.48	64952	0.0748842	85230138	98.2632	102.844	28.0027	3.8192
GRC_XAN_AD_011	Dirofilaria immitis	D.immitis	Dog (Canis lupus familiaris)	Dog	Greece	GRC	Thessaloniki and Xanthi	XAN	81033187	99.55	54632	0.0674193	79740308	98.4045	97.1542	23.7146	1.40639
GRC_XAN_AD_012	Dirofilaria immitis	D.immitis	Dog (Canis lupus familiaris)	Dog	Greece	GRC	Thessaloniki and Xanthi	XAN	72761364	99.42	53640	0.0737204	71444664	98.1904	85.4832	138.201	4.07189
ITA_NEA_AD_001	Dirofilaria immitis	D.immitis	Dog (Canis lupus familiaris)	Dog	Italy	ITA	Northeastern Italy	NEA	70576551	99.46	78357	0.111024	69276254	98.1576	55.4727	27240.7	1741.1
ITA_NEA_AD_002	Dirofilaria immitis	D.immitis	Fox (Vulpes vulpes)	Fox	Italy	ITA	Northeastern Italy	NEA	67241492	99.28	69357	0.103146	65936832	98.0597	74.6061	10031.5	109.518
ITA_NEA_AD_003	Dirofilaria immitis	D.immitis	Fox (Vulpes vulpes)	Fox	Italy	ITA	Northeastern Italy	NEA	70783032	99.25	80086	0.113143	69464808	98.1377	72.8519	17759	251.251
ITA_NEA_AD_004	Dirofilaria repens	D.repens	N/A	N/A	Italy	ITA	Northeastern Italy	NEA	64204818	6.39	471736	0.734736	2007720	3.12706	0.0232713	597.042	3.23403
ITA_NEA_AD_005	Dirofilaria repens	D.repens	N/A	N/A	Italy	ITA	Northeastern Italy	NEA	31788916	10.94	259214	0.815423	1636554	5.14819	0.0382574	524.052	1.62977
ITA_PAV_AD_001	Dirofilaria immitis	D.immitis	Dog (Canis lupus familiaris)	Dog	Italy	ITA	Pavia	PAV	190032318	99.4	53914	0.028371	101970778	53.6597	10.2534	212.12	14.4163
MYS_SEL_AD_001	Dirofilaria immitis	D.immitis	Dog (Canis lupus familiaris)	Dog	Malaysia	MYS	Selangor	SEL	68735591	76.71	1705839	2.48174	50323010	73.2124	15.7924	1315.84	0.69295
MYS_SEL_AD_001_R	Dirofilaria immitis	D.immitis	Dog (Canis lupus familiaris)	Dog	Malaysia	MYS	Selangor	SEL	109464030	0.45	123843	0.113136	269200	0.245926	0.105291	75.034	0.271111
PAN_BOC_AD_001	Dirofilaria immitis	D.immitis	Dog (Canis lupus familiaris)	Dog	Panamá	PAN	Iroun Boca Chica Óbito Post Tra	BOC	78277229	99.55	66583	0.0850605	76404348	97.6074	86.6651	3650.9	1.14013
PAN_BOC_AD_002	Dirofilaria immitis	D.immitis	Dog (Canis lupus familiaris)	Dog	Panamá	PAN	Iroun Boca Chica Óbito Post Tra	BOC	72960386	99.47	9120729	12.5009	62324424	85.4223	51.923	24590.6	1491.98
PAN_BOC_AD_003	Dirofilaria immitis	D.immitis	Dog (Canis lupus familiaris)	Dog	Panamá	PAN	Iroun Boca Chica Óbito Post Tra	BOC	72069861	99.58	73951	0.10261	70951398	98.4481	81.9964	3158	1.23714
PAN_BOC_AD_004	Dirofilaria immitis	D.immitis	Dog (Canis lupus familiaris)	Dog	Panamá	PAN	Iroun Boca Chica Óbito Post Tra	BOC	73817212	99.5	395742	0.536111	71628466	97.0349	78.6544	13884.6	248.128
PAN_BOC_AD_005	Dirofilaria immitis	D.immitis	Dog (Canis lupus familiaris)	Dog	Panamá	PAN	Iroun Boca Chica Óbito Post Tra	BOC	134345830	99.43	3112716	2.31694	127953930	95.2422	125.47	60221.2	974.967
PAN_PUE_AD_001	Dirofilaria immitis	D.immitis	Dog (Canis lupus familiaris)	Dog	Panamá	PAN	Puerto Armuelles Chiriquí PTY Rex	PUE	71470156	99.57	4502516	6.29985	64989496	90.9324	74.9841	11396.6	248.872
PAN_PUE_AD_002	Dirofilaria immitis	D.immitis	Dog (Canis lupus familiaris)	Dog	Panamá	PAN	Puerto Armuelles Chiriquí PTY Rex	PUE	75654263	99.56	72157	0.0953773	73979666	97.7865	90.6152	2826.5	53.9066
PAN_PUE_AD_003	Dirofilaria immitis	D.immitis	Dog (Canis lupus familiaris)	Dog	Panamá	PAN	Puerto Armuelles Chiriquí PTY Rex	PUE	75675574	99.59	86140	0.113828	73667018	97.3458	85.5419	2359.17	51.4493
PAN_PUE_AD_004	Dirofilaria immitis	D.immitis	Dog (Canis lupus familiaris)	Dog	Panamá	PAN	Puerto Armuelles Chiriquí PTY Oly	PUE	71680826	99.59	104276	0.145473	69754820	97.3131	74.281	21660.2	422.348
PAN_PUE_AD_004_R	Dirofilaria immitis	D.immitis	Dog (Canis lupus familiaris)	Dog	Panamá	PAN	Puerto Armuelles Chiriquí PTY Oly	PUE	100658497	99.48	1721123	1.70986	97650678	97.0119	104.31	4972.98	52.0688
PAN_PUE_AD_005	Dirofilaria immitis	D.immitis	Dog (Canis lupus familiaris)	Dog	Panamá	PAN	Puerto Armuelles Chiriquí PTY Oly	PUE	75944551	99.54	61600	0.0811118	74692100	98.3508	85.8412	2312.72	52.1575
PAN_PUE_AD_006	Dirofilaria immitis	D.immitis	Dog (Canis lupus familiaris)	Dog	Panamá	PAN	Puerto Armuelles Chiriquí PTY Oly	PUE	73320675	99.56	62537	0.0852924	71765368	97.8788	82.4062	5235.47	113.721
PAN_SLO_AD_001	Dirofilaria immitis	D.immitis	Dog (Canis lupus familiaris)	Dog	Panamá	PAN	Playa El Manzal San Lorenzo Chiriquí PTY	SLO	75792937	99.5	426401	0.562587	73585882	97.088	80.1282	20987.6	223.09
PAN_SLO_AD_002	Dirofilaria immitis	D.immitis	Dog (Canis lupus familiaris)	Dog	Panamá	PAN	Playa El Manzal San Lorenzo Chiriquí PTY	SLO	68101314	99.51	61500	0.0903066	66490092	97.6341	79.4207	4633.56	89.8276
PAN_SLO_AD_003	Dirofilaria immitis	D.immitis	Dog (Canis lupus familiaris)	Dog	Panamá	PAN	Playa El Manzal San Lorenzo Chiriquí PTY	SLO	68362439	99.26	113319	0.165762	66415000	97.1513	50.5662	39227.2	2216.14
ROU_BUC_AD_001	Dirofilaria immitis	D.immitis	Leopard (Panthera pardus)	Leopard	Romania	ROU	Bucharest	BUC	75437653	99.65	63491	0.0841635	73972734	98.0581	40.8862	20111.1	4333.28
ROU_COM_AD_001	Dirofilaria immitis	D.immitis	Wildcat (Felis silvestris)	Wildcat	Romania	ROU	Comana PN	COM	63910315	98.78	59627	0.0932979	62560664	97.8882	65.2975	334.016	0.663823
ROU_GIU_AD_001	Dirofilaria immitis	D.immitis	Golden jackal (Canis aureus)	Golden_jackal	Romania	ROU	ocolul silvic Giurgiu	GIU	72951826	99.38	121932	0.16714	69146308	94.7835	74.5105	35232.3	71.9654
ROU_GIU_AD_001_R	Dirofilaria immitis	D.immitis	Golden jackal (Canis aureus)	Golden_jackal	Romania	ROU	ocolul silvic Giurgiu	GIU	61973900	96.85	53380	0.086133	59628856	96.2161	33.6727	2939.63	0.192127
THA_BKK_AD_001	Dirofilaria immitis	D.immitis	Dog (Canis lupus familiaris)	Dog	Thailand	THA	Bangkok	BKK	78692654	99.72	80528	0.102332	77898298	98.9906	90.9763	17301.8	42.3597
THA_BKK_AD_002	Dirofilaria immitis	D.immitis	Dog (Canis lupus familiaris)	Dog	Thailand	THA	Bangkok	BKK	86225206	99.68	38347	0.0444731	85437322	99.0862	101.712	7113.72	16.7447
THA_BKK_AD_003	Dirofilaria immitis	D.immitis	Dog (Canis lupus familiaris)	Dog	Thailand	THA	Bangkok	BKK	76488445	99.56	819989	1.07204	74013188	96.7639	82.6543	25725.6	56.1514
THA_BKK_AD_004	Dirofilaria immitis	D.immitis	Dog (Canis lupus familiaris)	Dog	Thailand	THA	Bangkok	BKK	69817111	99.58	64941	0.0930159	68483210	98.0894	83.2833	4178.11	4.95694
THA_BKK_AD_005	Dirofilaria immitis	D.immitis	Dog (Canis lupus familiaris)	Dog	Thailand	THA	Bangkok	BKK	81168364	99.55	119403	0.147105	78579544	96.8106	93.5566	7682.07	30.8008
THA_BKK_AD_006	Dirofilaria immitis	D.immitis	Dog (Canis lupus familiaris)	Dog	Thailand	THA	Bangkok	BKK	71375186	99.53	63420	0.0888544	69198856	96.9509	82.0636	8478.85	67.0652
USA_FLO_AD_001	Dirofilaria immitis	D.immitis	Dog (Canis lupus familiaris)	Dog	USA	USA	Gilchrist County, Florida	FLO	56568078	97.41	151427	0.26769	54479348	96.3076	31.8507	39463.4	2427.59
USA_FLO_AD_002	Dirofilaria immitis	D.immitis	Dog (Canis lupus familiaris)	Dog	USA	USA	Gilchrist County, Florida	FLO	81133061	99.57	60607	0.0747007	80052232	98.6678	44.6692	22413.2	4830.25
USA_FLO_AD_003	Dirofilaria immitis	D.immitis	Dog (Canis lupus familiaris)	Dog	USA	USA	Gilchrist County, Florida	FLO	103539137	99.58	1382640	1.33538	100772384	97.3278	101.053	37334.4	1055.25
USA_FLO_AD_004	Dirofilaria immitis	D.immitis	Dog (Canis lupus familiaris)	Dog	USA	USA	Gilchrist County, Florida	FLO	94731894	99.45	68357	0.0721584	93239786	98.4249	110.318	1929.73	111.388
USA_FLO_AD_005	Dirofilaria immitis	D.immitis	Dog (Canis lupus familiaris)	Dog	USA	USA	Gilchrist County, Florida	FLO	89430724	99.49	72271	0.0808123	87758550	98.1302	101.24	10778.5	228.916
USA_FLO_AD_006	Dirofilaria immitis	D.immitis	Dog (Canis lupus familiaris)	Dog	USA	USA	Gilchrist County, Florida	FLO	90376562	99.48	78250	0.0865822	88863000	98.3253	108.513	2852.25	99.2321
USA_FLO_AD_007	Dirofilaria immitis	D.immitis	Dog (Canis lupus familiaris)	Dog	USA	USA	Gilchrist County, Florida	FLO	74944559	99.61	63060	0.0841422	73801692	98.4751	24.2452	23548.4	5980.55
USA_FLO_AD_008	Dirofilaria immitis	D.immitis	Dog (Canis lupus familiaris)	Dog	USA	USA	Gilchrist County, Florida	FLO	93970494	99.55	72542	0.0771966	92168068	98.0819	113.712	1106.33	31.2623
USA_FLO_AD_009	Dirofilaria immitis	D.immitis	Dog (Canis lupus familiaris)	Dog	USA	USA	Gilchrist County, Florida	FLO	95300770	99.49	79223	0.0831294	93551214	98.1642	110.516	2568.33	73.247
USA_FLO_AD_010	Dirofilaria immitis	D.immitis	Dog (Canis lupus familiaris)	Dog	USA	USA	Gilchrist County, Florida	FLO	98542292	99.5	79500	0.080676	96949416	98.3836	113.359	8820.4	78.0496
USA_FLO_AD_011	Dirofilaria immitis	D.immitis	Dog (Canis lupus familiaris)	Dog	USA	USA	Duval County, Florida	FLO	108372895	99.54	95004	0.087664	106416184	98.1945	123.046	7620.34	248.622
USA_FLO_AD_012	Dirofilaria immitis	D.immitis	Dog (Canis lupus familiaris)	Dog	USA	USA	Duval County, Florida	FLO	97213772	99.55	74865	0.0770107	95835518	98.5822	102.367	5917.27	1260.9
USA_FLO_AD_013	Dirofilaria immitis	D.immitis	Dog (Canis lupus familiaris)	Dog	USA	USA	Duval County, Florida	FLO	84618632	99.5	112819	0.133326	82826516	97.8821	65.3246	35916.8	2429.58
USA_FLO_AD_014	Dirofilaria immitis	D.immitis	Dog (Canis lupus familiaris)	Dog	USA	USA	Duval County, Florida	FLO	95120925	99.64	122749	0.129045	93740548	98.5488	56.7152	20472.4	5130.31
USA_FLO_AD_015	Dirofilaria immitis	D.immitis	Dog (Canis lupus familiaris)	Dog	USA	USA	Gilchrist County, Florida	FLO	81073257	99.45	86122	0.106227	79797774	98.4268	71.7705	51950.7	715.938
USA_FLO_AD_016	Dirofilaria immitis	D.immitis	Dog (Canis lupus familiaris)	Dog	USA	USA	Gilchrist County, Florida	FLO	77979173	99.52	57434	0.073653	76641130	98.2841	92.4421	2112.89	100.798
USA_GEO_AD_001	Dirofilaria immitis	D.immitis	Dog (Canis lupus familiaris)	Dog	USA	USA	Georgia	GEO	44683294	99.38	139997	0.313309	44123246	98.7466	27.8011	6956.31	872.292
USA_ILL_AD_001	Dirofilaria immitis	D.immitis	Dog (Canis lupus familiaris)	Dog	USA	USA	Illinois	ILL	81355514	99.71	37645	0.0462722	80567992	99.032	53.5586	16178	3775.13
USA_ILL_AD_002	Dirofilaria immitis	D.immitis	Dog (Canis lupus familiaris)	Dog	USA	USA	Illinois	ILL	91993842	99.8	42488	0.0461857	91349086	99.2991	30.3051	26782.7	6756.14
USA_LOU_AD_001	Dirofilaria immitis	D.immitis	Dog (Canis lupus familiaris)	Dog	USA	USA	Winnsboro, Louisiana	LOU	88747234	99.58	226580	0.255309	87364252	98.4417	53.7123	26600	4657.61
USA_LOU_AD_002	Dirofilaria immitis	D.immitis	Dog (Canis lupus familiaris)	Dog	USA	USA	Winnsboro, Louisiana	LOU	92226746	99.48	116015	0.125793	90588026	98.2232	102.115	13697.2	401.022
USA_MIS_AD_001	Dirofilaria immitis	D.immitis	Dog (Canis lupus familiaris)	Dog	USA	USA	Missouri	MIS	72021883	99.72	27093	0.0376177	71379182	99.1076	77.9143	21406.4	415.846
USA_MIS_AD_002	Dirofilaria immitis	D.immitis	Dog (Canis lupus familiaris)	Dog	USA	USA	Missouri	MIS	106600703	99.69	29755	0.0279126	105732466	99.1855	117.181	1770.63	93.263
USA_TEX_AD_001	Dirofilaria immitis	D.immitis	Ferret (Mustela putorius furo)	Ferret	USA	USA	Alvin, Texas	TEX	83809354	97.68	541699	0.646347	80464692	96.0092	27.5424	23373	5243.42
USA_TEX_AD_002	Dirofilaria immitis	D.immitis	Dog (Canis lupus familiaris)	Dog	USA	USA	College Station, Texas	TEX	99913383	99.59	718172	0.718795	97983970	98.0689	44.9459	24652.9	6111.71
USA_TEX_AD_003	Dirofilaria immitis	D.immitis	Dog (Canis lupus familiaris)	Dog	USA	USA	DFW, Texas	TEX	80431343	99.48	66913	0.0831927	79106936	98.3534	95.2899	4264.2	68.5187
USA_TEX_AD_004	Dirofilaria immitis	D.immitis	Dog (Canis lupus familiaris)	Dog	USA	USA	DFW, Texas	TEX	94959248	99.54	77695	0.0818193	93378046	98.3349	110.686	2878.88	70.2308
USA_TEX_AD_005	Dirofilaria immitis	D.immitis	Dog (Canis lupus familiaris)	Dog	USA	USA	DFW, Texas	TEX	97973834	99.51	73313	0.0748292	96426468	98.4206	110.56	2708.8	28.8012
USA_TEX_AD_006	Dirofilaria immitis	D.immitis	Dog (Canis lupus familiaris)	Dog	USA	USA	Edinburg, Texas	TEX	89781978	99.48	321118	0.357664	88217144	98.2571	96.0872	25230.4	89.9796
USA_TEX_AD_007	Dirofilaria immitis	D.immitis	Dog (Canis lupus familiaris)	Dog	USA	USA	Edinburg, Texas	TEX	97777758	99.48	83349	0.0852433	96240170	98.4275	112.601	2281.46	7.63363
USA_TEX_AD_008	Dirofilaria immitis	D.immitis	Dog (Canis lupus familiaris)	Dog	USA	USA	Fort Worth, Texas	TEX	103969495	99.5	93728	0.0901495	102414820	98.5047	116.532	9700.04	29.8291
USA_TEX_AD_009	Dirofilaria immitis	D.immitis	Dog (Canis lupus familiaris)	Dog	USA	USA	Fort Worth, Texas	TEX	100750462	99.49	71885	0.0713495	99279658	98.5402	113.022	2897.24	14.1865
USA_TEX_AD_010	Dirofilaria immitis	D.immitis	Dog (Canis lupus familiaris)	Dog	USA	USA	Fort Worth, Texas	TEX	101143826	99.56	1989362	1.96686	97823578	96.7173	105.622	19862	220.586
USA_TEX_AD_011	Dirofilaria immitis	D.immitis	Cat (Felis catus)	Cat	USA	USA	Houston, Texas	TEX	98698201	98.23	420197	0.425739	95241112	96.4973	99.0851	32333	522.467
USA_TEX_AD_012	Dirofilaria immitis	D.immitis	Cat (Felis catus)	Cat	USA	USA	Houston, Texas	TEX	68988715	99.08	134359	0.194755	67590790	97.9737	70.9905	33480.7	476.54
USA_TEX_AD_013	Dirofilaria immitis	D.immitis	Dog (Canis lupus familiaris)	Dog	USA	USA	Hutchins, Texas	TEX	91106474	99.53	318990	0.350129	89574336	98.3183	50.0685	36055.8	4543.63
USA_TEX_AD_014	Dirofilaria immitis	D.immitis	Dog (Canis lupus familiaris)	Dog	USA	USA	Hutchins, Texas	TEX	88216814	99.48	315465	0.357602	86432904	97.9778	101.135	24700.5	164.1
USA_TEX_AD_015	Dirofilaria immitis	D.immitis	Cat (Felis catus)	Cat	USA	USA	Huntsville, Texas	TEX	83775096	99.38	113478	0.135456	82457034	98.4267	87.0105	27283.8	466.49
USA_WIS_AD_001	Dirofilaria ursi	D.ursi	American black bear (Ursus americanus)	American_black_bear	USA	USA	Wisconsin	WIS	83893759	26.54	529096	0.630674	12286604	14.6454	6.71268	2891.09	90.2026						americanus)
VNM_HAI_AD_001	Dirofilaria sp. 'Thailand II'	D.sp.Thai	Human (Homo sapiens)	Human	Vietnam	VNM	Thuy Nguyen, Hai Phong	HAI	68073194	9.79	119508	0.175558	5008828	7.358	0.0670229	183.813	15.3997
VNM_HAN_AD_001	Dirofilaria sp. 'Thailand II'	D.sp.Thai	Human (Homo sapiens)	Human	Vietnam	VNM	Chuong My, Ha Noi	HAN	89044917	38.74	251791	0.282769	25510584	28.6491	0.391474	9370.16	1518.69
