# Supplementary material for: Population genomics reveals an ancient origin of heartworms in canids
Source: Commun Biol. 2026 Jan 20;9:68. doi: 10.1038/s42003-025-09250-x (PMC12820332; doi:10.1038/s42003-025-09250-x)
Supplement: Supplementary file 5 — Supplementary Data 3 [file 42003_2025_9250_MOESM5_ESM.xlsx]

## Sheet: Supplementary Data 3
Supplementary Data 3: Sample metadata for global cohort of adult Dirofilaria immitis with outgroups.
Abbreviations: DI = Dirofilaria immitis; REP = Replicate sample
Sample ID	Original ID	Parasite ID	Accession	Source	Species	Sample type	Country	Region	Host	Parasite stage	Collection date
AUS_BNE_AD_001	JS6342	P4/22-C1	NA	This study; Swaid Abdullah	Dirofilaria immitis	DI	Australia	Brisbane	Dog (Canis lupus familiaris)	Adult	2017-10-05
AUS_BNE_AD_002	JS6343	P4/22-E1	NA	This study; Swaid Abdullah	Dirofilaria immitis	DI	Australia	Brisbane	Dog (Canis lupus familiaris)	Adult	08/2021
AUS_BNE_AD_003	JS6344	P4/22-F1	NA	This study; Swaid Abdullah	Dirofilaria immitis	DI	Australia	Brisbane	Dog (Canis lupus familiaris)	Adult	2021-09-02
AUS_BNE_AD_003_R	JS6607	P4/22-F1	NA	This study; Swaid Abdullah	Dirofilaria immitis (REP)	DI (REP)	Australia	Brisbane	Dog (Canis lupus familiaris)	Adult	2021-09-02
AUS_BNE_AD_004	JS6345	P4/22-G1	NA	This study; Swaid Abdullah	Dirofilaria immitis	DI	Australia	Brisbane	Dog (Canis lupus familiaris)	Adult	08/2018
AUS_BNE_AD_005	JS6346	P4/22-H1	NA	This study; Swaid Abdullah	Dirofilaria immitis	DI	Australia	Brisbane	Fox (Vulpes vulpes)	Adult	2022-03-09
AUS_BNE_AD_006	JS6347	P4/22-I1	NA	This study; Swaid Abdullah	Dirofilaria immitis	DI	Australia	Brisbane	Fox (Vulpes vulpes)	Adult	2022-03-09
AUS_BNE_AD_008	JS6610	P4/22-F2	NA	This study; Swaid Abdullah	Dirofilaria immitis	DI	Australia	Brisbane	Dog (Canis lupus familiaris)	Adult	2021-09-02
AUS_BNE_AD_009	JS6611	P4/22-F3	NA	This study; Swaid Abdullah	Dirofilaria immitis	DI	Australia	Brisbane	Dog (Canis lupus familiaris)	Adult	2021-09-02
AUS_CNS_AD_001	JS6349	P3/22-A1	NA	This study; Carol Esson	Dirofilaria immitis	DI	Australia	Cairns	Dog (Canis lupus familiaris)	Adult	NA
AUS_CNS_AD_002	JS6350	P3/22-A2	NA	This study; Carol Esson	Dirofilaria immitis	DI	Australia	Cairns	Dog (Canis lupus familiaris)	Adult	NA
AUS_LHR_AD_001	JS6281	P1/21-E	NA	This study; Duncan Smith	Dirofilaria immitis	DI	Australia	Lockhart River/Cooktown	Dog (Canis lupus familiaris)	Adult	2021-11-18
AUS_ROK_AD_001	JS6606	P3/23-A1	NA	This study; Eloise Fenton	Dirofilaria immitis	DI	Australia	Rockhampton	Dog (Canis lupus familiaris)	Adult	2023
AUS_SYD_AD_001	JS5877	P6/20-E	SRR13154013	Public data; NCBI	Dirofilaria immitis	DI	Australia	Sydney	Dog (Canis lupus familiaris)	Adult	2020-09-11
AUS_SYD_AD_002	JS5876	P6/20-D	SRR13154014	Public data; NCBI	Dirofilaria immitis	DI	Australia	Sydney	Dog (Canis lupus familiaris)	Adult	2020-09-11
AUS_SYD_AD_003	JS5875	P6/20-C	SRR13154015	Public data; NCBI	Dirofilaria immitis	DI	Australia	Sydney	Dog (Canis lupus familiaris)	Adult	2020-09-11
AUS_SYD_AD_004	JS5874	P6/20-B	SRR13154016	Public data; NCBI	Dirofilaria immitis	DI	Australia	Sydney	Dog (Canis lupus familiaris)	Adult	2020-09-11
AUS_SYD_AD_005	JS5873	P6/20-A	SRR13154017	Public data; NCBI	Dirofilaria immitis	DI	Australia	Sydney	Dog (Canis lupus familiaris)	Adult	2020-09-11
AUS_SYD_AD_005_R	JS6609	P6/20-A	NA	This study; University of Sydney	Dirofilaria immitis (REP)	DI (REP)	Australia	Sydney	Dog (Canis lupus familiaris)	Adult	2020-09-11
AUS_SYD_AD_006	JS6277	P1/21-B1	NA	This study; University of Sydney	Dirofilaria immitis	DI	Australia	Sydney	Dog (Canis lupus familiaris)	Adult	NA
AUS_SYD_AD_007	JS6278	P1/21-B2	NA	This study; University of Sydney	Dirofilaria immitis	DI	Australia	Sydney	Dog (Canis lupus familiaris)	Adult	NA
AUS_SYD_AD_008	JS6279	P1/21-C	NA	This study; University of Sydney	Dirofilaria immitis	DI	Australia	Sydney	Dog (Canis lupus familiaris)	Adult	NA
AUS_SYD_AD_008_R	JS6608	P1/21-C	NA	This study; University of Sydney	Dirofilaria immitis (REP)	DI (REP)	Australia	Sydney	Dog (Canis lupus familiaris)	Adult	NA
AUS_SYD_AD_009	JS6280	P1/21-D	NA	This study; University of Sydney	Dirofilaria immitis	DI	Australia	Sydney	Dog (Canis lupus familiaris)	Adult	NA
AUS_SYD_AD_010	JS6601	P1/23-A1	NA	This study; University of Sydney	Dirofilaria immitis	DI	Australia	Sydney	Dog (Canis lupus familiaris)	Adult	2023-04-18
AUS_SYD_AD_011	JS6602	P1/23-A2	NA	This study; University of Sydney	Dirofilaria immitis	DI	Australia	Sydney	Dog (Canis lupus familiaris)	Adult	2023-04-18
AUS_SYD_AD_012	JS6603	P1/23-A3	NA	This study; University of Sydney	Dirofilaria immitis	DI	Australia	Sydney	Dog (Canis lupus familiaris)	Adult	2023-04-18
AUS_SYD_AD_013	JS6756	P5/24-A1	NA	This study; Ilze Nel	Dirofilaria immitis	DI	Australia	Sydney	Dog (Canis lupus familiaris)	Adult	2024
AUS_SYD_AD_014	JS6757	P5/24-A2	NA	This study; Ilze Nel	Dirofilaria immitis	DI	Australia	Sydney	Dog (Canis lupus familiaris)	Adult	2024
AUS_SYD_AD_015	JS6758	P5/24-A3	NA	This study; Ilze Nel	Dirofilaria immitis	DI	Australia	Sydney	Dog (Canis lupus familiaris)	Adult	2024
AUS_SYD_AD_016	JS6765	P6/24-A1	NA	This study; The University of Sydney	Dirofilaria immitis	DI	Australia	Sydney	Dog (Canis lupus familiaris)	Adult	2024-05-10
AUS_SYD_AD_017	JS6766	P6/24-A2	NA	This study; The University of Sydney	Dirofilaria immitis	DI	Australia	Sydney	Dog (Canis lupus familiaris)	Adult	2024-05-10
AUS_TVS_AD_001	JS6351	P5/22-A1	NA	This study; Constantin Constantinoiu	Dirofilaria immitis	DI	Australia	Townsville	Dog (Canis lupus familiaris)	Adult	01/03/2022
AUS_TVS_AD_002	JS6352	P5/22-B1	NA	This study; Constantin Constantinoiu	Dirofilaria immitis	DI	Australia	Townsville	Dog (Canis lupus familiaris)	Adult	01/03/2022
AUS_TVS_AD_003	JS6353	P5/22-C1	NA	This study; Constantin Constantinoiu	Dirofilaria immitis	DI	Australia	Townsville	Dog (Canis lupus familiaris)	Adult	03/03/2022
AUS_TVS_AD_004	JS6354	P5/22-D1	NA	This study; Constantin Constantinoiu	Dirofilaria immitis	DI	Australia	Townsville	Dog (Canis lupus familiaris)	Adult	21/02/2022
AUS_TVS_AD_005	JS6355	P5/22-E1	NA	This study; Constantin Constantinoiu	Dirofilaria immitis	DI	Australia	Townsville	Dog (Canis lupus familiaris)	Adult	4/5/2019
AUS_TVS_AD_006	JS6356	P5/22-F1	NA	This study; Constantin Constantinoiu	Dirofilaria immitis	DI	Australia	Townsville	Dog (Canis lupus familiaris)	Adult	12/04/2021
AUS_TVS_AD_007	JS6357	P5/22-G1	NA	This study; Constantin Constantinoiu	Dirofilaria immitis	DI	Australia	Townsville	Dog (Canis lupus familiaris)	Adult	04/05/2021
AUS_TVS_AD_008	JS6358	P5/22-H1	NA	This study; Constantin Constantinoiu	Dirofilaria immitis	DI	Australia	Townsville	Dog (Canis lupus familiaris)	Adult	28/01/2022
AUS_TVS_AD_009	JS6359	P5/22-I1	NA	This study; Constantin Constantinoiu	Dirofilaria immitis	DI	Australia	Townsville	Dog (Canis lupus familiaris)	Adult	NA
AUS_TVS_AD_010	JS6360	P5/22-J1	NA	This study; Constantin Constantinoiu	Dirofilaria immitis	DI	Australia	Townsville	Dog (Canis lupus familiaris)	Adult	23/10/2019
AUS_TVS_AD_011	JS6368	P6/22-A1	NA	This study; Tony Phillis	Dirofilaria immitis	DI	Australia	Townsville	Dog (Canis lupus familiaris)	Adult	2022
AUS_TVS_AD_012	JS6369	P6/22-A2	NA	This study; Tony Phillis	Dirofilaria immitis	DI	Australia	Townsville	Dog (Canis lupus familiaris)	Adult	2022
AUS_TVS_AD_013	JS6370	P6/22-A3	NA	This study; Tony Phillis	Dirofilaria immitis	DI	Australia	Townsville	Dog (Canis lupus familiaris)	Adult	2022
AUS_TVS_AD_014	JS6612	P5/22-A2	NA	This study; Constantin Constantinoiu	Dirofilaria immitis	DI	Australia	Townsville	Dog (Canis lupus familiaris)	Adult	01/03/2022
AUS_TVS_AD_015	JS6613	P5/22-E2	NA	This study; Constantin Constantinoiu	Dirofilaria immitis	DI	Australia	Townsville	Dog (Canis lupus familiaris)	Adult	4/5/2019
AUS_TVS_AD_016	JS6614	P5/22-F2	NA	This study; Constantin Constantinoiu	Dirofilaria immitis	DI	Australia	Townsville	Dog (Canis lupus familiaris)	Adult	12/04/2021
AUS_TVS_AD_017	JS6615	P5/22-I2	NA	This study; Constantin Constantinoiu	Dirofilaria immitis	DI	Australia	Townsville	Dog (Canis lupus familiaris)	Adult	NA
AUS_TVS_AD_018	JS6616	P5/22-J2	NA	This study; Constantin Constantinoiu	Dirofilaria immitis	DI	Australia	Townsville	Dog (Canis lupus familiaris)	Adult	23/10/2019
AUS_TVS_AD_019	JS6617	P6/22-A4	NA	This study; Tony Phillis	Dirofilaria immitis	DI	Australia	Townsville	Dog (Canis lupus familiaris)	Adult	1905-07-14
CRI_SJO_AD_001	JS6670	Duquesa-1	NA	This study; Alicia Rojas	Dirofilaria immitis	DI	Costa Rica	San José	Cat (Felis catus)	Adult	NA
GRC_XAN_AD_001	JS6734	P3/24-A1	NA	This study; Elias Papadopoulos	Dirofilaria immitis	DI	Greece	Thessaloniki and Xanthi	Dog (Canis lupus familiaris)	Adult	2023
GRC_XAN_AD_002	JS6735	P3/24-B2	NA	This study; Elias Papadopoulos	Dirofilaria immitis	DI	Greece	Thessaloniki and Xanthi	Dog (Canis lupus familiaris)	Adult	2024
GRC_XAN_AD_003	JS6736	P3/24-C1	NA	This study; Elias Papadopoulos	Dirofilaria immitis	DI	Greece	Thessaloniki and Xanthi	Dog (Canis lupus familiaris)	Adult	2023
GRC_XAN_AD_004	JS6737	P3/24-D1	NA	This study; Elias Papadopoulos	Dirofilaria immitis	DI	Greece	Thessaloniki and Xanthi	Dog (Canis lupus familiaris)	Adult	2023
GRC_XAN_AD_005	JS6738	P3/24-E1	NA	This study; Elias Papadopoulos	Dirofilaria immitis	DI	Greece	Thessaloniki and Xanthi	Dog (Canis lupus familiaris)	Adult	2023
GRC_XAN_AD_006	JS6739	P3/24-F1	NA	This study; Elias Papadopoulos	Dirofilaria immitis	DI	Greece	Thessaloniki and Xanthi	Dog (Canis lupus familiaris)	Adult	2023
GRC_XAN_AD_007	JS6740	P3/24-G1	NA	This study; Elias Papadopoulos	Dirofilaria immitis	DI	Greece	Thessaloniki and Xanthi	Dog (Canis lupus familiaris)	Adult	2023
GRC_XAN_AD_008	JS6741	P3/24-H1	NA	This study; Elias Papadopoulos	Dirofilaria immitis	DI	Greece	Thessaloniki and Xanthi	Dog (Canis lupus familiaris)	Adult	2023
GRC_XAN_AD_009	JS6742	P3/24-I1	NA	This study; Elias Papadopoulos	Dirofilaria immitis	DI	Greece	Thessaloniki and Xanthi	Dog (Canis lupus familiaris)	Adult	2023
GRC_XAN_AD_010	JS6743	P3/24-J1	NA	This study; Elias Papadopoulos	Dirofilaria immitis	DI	Greece	Thessaloniki and Xanthi	Dog (Canis lupus familiaris)	Adult	2023
GRC_XAN_AD_011	JS6744	P3/24-K1	NA	This study; Elias Papadopoulos	Dirofilaria immitis	DI	Greece	Thessaloniki and Xanthi	Dog (Canis lupus familiaris)	Adult	2023
GRC_XAN_AD_012	JS6745	P3/24-L1	NA	This study; Elias Papadopoulos	Dirofilaria immitis	DI	Greece	Thessaloniki and Xanthi	Dog (Canis lupus familiaris)	Adult	2023
ITA_NEA_AD_001	JS6748	PAR20/2988	NA	This study; Patrizia Danesi	Dirofilaria immitis	DI	Italy	Northeastern Italy	Dog (Canis lupus familiaris)	Adult	NA
ITA_NEA_AD_002	JS6749	PAR19/9727-1	NA	This study; Patrizia Danesi	Dirofilaria immitis	DI	Italy	Northeastern Italy	Fox (Vulpes vulpes)	Adult	NA
ITA_NEA_AD_003	JS6750	PAR19/9727-2	NA	This study; Patrizia Danesi	Dirofilaria immitis	DI	Italy	Northeastern Italy	Fox (Vulpes vulpes)	Adult	NA
ITA_NEA_AD_004	JS6751	6370/P20	NA	This study; Patrizia Danesi	Dirofilaria repens	Outgroup	Italy	Northeastern Italy	N/A	Adult	NA
ITA_NEA_AD_005	JS6752	1400/P22	NA	This study; Patrizia Danesi	Dirofilaria repens	Outgroup	Italy	Northeastern Italy	N/A	Adult	NA
ITA_PAV_AD_001	NA	NA	ERR034941	Public data; NCBI	Dirofilaria immitis	DI	Italy	Pavia	Dog (Canis lupus familiaris)	Adult	NA
MYS_SEL_AD_001	JS6763	DM3-REP	NA	This study; Reuben Sharma	Dirofilaria immitis	DI	Malaysia	Selangor	Dog (Canis lupus familiaris)	Adult	2016
MYS_SEL_AD_001_R	JS6764	DM3	NA	This study; Reuben Sharma	Dirofilaria immitis (REP)	DI (REP)	Malaysia	Selangor	Dog (Canis lupus familiaris)	Adult	2016
PAN_BOC_AD_001	JS6664	BC-I-1	NA	This study; Alicia Rojas	Dirofilaria immitis	DI	Panamá	Iroun Boca Chica Óbito Post Tra	Dog (Canis lupus familiaris)	Adult	NA
PAN_BOC_AD_002	JS6665	BC-I-2	NA	This study; Alicia Rojas	Dirofilaria immitis	DI	Panamá	Iroun Boca Chica Óbito Post Tra	Dog (Canis lupus familiaris)	Adult	NA
PAN_BOC_AD_003	JS6666	BC-I-3	NA	This study; Alicia Rojas	Dirofilaria immitis	DI	Panamá	Iroun Boca Chica Óbito Post Tra	Dog (Canis lupus familiaris)	Adult	NA
PAN_BOC_AD_004	JS6667	BC-I-4	NA	This study; Alicia Rojas	Dirofilaria immitis	DI	Panamá	Iroun Boca Chica Óbito Post Tra	Dog (Canis lupus familiaris)	Adult	NA
PAN_BOC_AD_005	JS6668	BC-I-5	NA	This study; Alicia Rojas	Dirofilaria immitis	DI	Panamá	Iroun Boca Chica Óbito Post Tra	Dog (Canis lupus familiaris)	Adult	NA
PAN_PUE_AD_001	JS6655	PA-Ch-Rex-1	NA	This study; Alicia Rojas	Dirofilaria immitis	DI	Panamá	Puerto Armuelles Chiriquí PTY Rex	Dog (Canis lupus familiaris)	Adult	NA
PAN_PUE_AD_002	JS6656	PA-Ch-Rex-2	NA	This study; Alicia Rojas	Dirofilaria immitis	DI	Panamá	Puerto Armuelles Chiriquí PTY Rex	Dog (Canis lupus familiaris)	Adult	NA
PAN_PUE_AD_003	JS6657	PA-Ch-Rex-3	NA	This study; Alicia Rojas	Dirofilaria immitis	DI	Panamá	Puerto Armuelles Chiriquí PTY Rex	Dog (Canis lupus familiaris)	Adult	NA
PAN_PUE_AD_004	JS6658	PA-Ch-Oly-1	NA	This study; Alicia Rojas	Dirofilaria immitis	DI	Panamá	Puerto Armuelles Chiriquí PTY Oly	Dog (Canis lupus familiaris)	Adult	NA
PAN_PUE_AD_004_R	JS6699	PA-Ch-Oly-1-REP	NA	This study; Alicia Rojas	Dirofilaria immitis (REP)	DI (REP)	Panamá	Puerto Armuelles Chiriquí PTY Oly	Dog (Canis lupus familiaris)	Adult	NA
PAN_PUE_AD_005	JS6659	PA-Ch-Oly-2	NA	This study; Alicia Rojas	Dirofilaria immitis	DI	Panamá	Puerto Armuelles Chiriquí PTY Oly	Dog (Canis lupus familiaris)	Adult	NA
PAN_PUE_AD_006	JS6660	PA-Ch-Oly-3	NA	This study; Alicia Rojas	Dirofilaria immitis	DI	Panamá	Puerto Armuelles Chiriquí PTY Oly	Dog (Canis lupus familiaris)	Adult	NA
PAN_SLO_AD_001	JS6652	EM-Ch-1	NA	This study; Alicia Rojas	Dirofilaria immitis	DI	Panamá	Playa El Manzal San Lorenzo Chiriquí PTY	Dog (Canis lupus familiaris)	Adult	NA
PAN_SLO_AD_002	JS6653	EM-Ch-2	NA	This study; Alicia Rojas	Dirofilaria immitis	DI	Panamá	Playa El Manzal San Lorenzo Chiriquí PTY	Dog (Canis lupus familiaris)	Adult	NA
PAN_SLO_AD_003	JS6654	EM-Ch-3	NA	This study; Alicia Rojas	Dirofilaria immitis	DI	Panamá	Playa El Manzal San Lorenzo Chiriquí PTY	Dog (Canis lupus familiaris)	Adult	NA
ROU_BUC_AD_001	JS6671	Leopard	NA	This study; Georgiana Deak	Dirofilaria immitis	DI	Romania	Bucharest	Leopard (Panthera pardus)	Adult	11/2022
ROU_COM_AD_001	JS6675	CJ008711	NA	This study; Georgiana Deak	Dirofilaria immitis	DI	Romania	Comana PN	Wildcat (Felis silvestris)	Adult	2021
ROU_GIU_AD_001	JS6678	CJ007967	NA	This study; Georgiana Deak	Dirofilaria immitis	DI	Romania	ocolul silvic Giurgiu	Golden jackal (Canis aureus)	Adult	12/2019
THA_BKK_AD_001	JS6604	P2/23-A1	NA	This study; Piyanan Taweethavonsawat	Dirofilaria immitis	DI	Thailand	Bangkok	Dog (Canis lupus familiaris)	Adult	NA
THA_BKK_AD_002	JS6605	P2/23-A2	NA	This study; Piyanan Taweethavonsawat	Dirofilaria immitis	DI	Thailand	Bangkok	Dog (Canis lupus familiaris)	Adult	NA
THA_BKK_AD_003	JS6648	P2/23-B1	NA	This study; Piyanan Taweethavonsawat	Dirofilaria immitis	DI	Thailand	Bangkok	Dog (Canis lupus familiaris)	Adult	NA
THA_BKK_AD_004	JS6649	P2/23-B2	NA	This study; Piyanan Taweethavonsawat	Dirofilaria immitis	DI	Thailand	Bangkok	Dog (Canis lupus familiaris)	Adult	NA
THA_BKK_AD_005	JS6650	P2/23-C1	NA	This study; Piyanan Taweethavonsawat	Dirofilaria immitis	DI	Thailand	Bangkok	Dog (Canis lupus familiaris)	Adult	NA
THA_BKK_AD_006	JS6651	P2/23-C2	NA	This study; Piyanan Taweethavonsawat	Dirofilaria immitis	DI	Thailand	Bangkok	Dog (Canis lupus familiaris)	Adult	NA
USA_FLO_AD_001	JS6718	P2/24-E1	NA	This study; Heather Walden	Dirofilaria immitis	DI	USA	Gilchrist County, Florida	Dog (Canis lupus familiaris)	Adult	2018
USA_FLO_AD_002	JS6719	P2/24-F1	NA	This study; Heather Walden	Dirofilaria immitis	DI	USA	Gilchrist County, Florida	Dog (Canis lupus familiaris)	Adult	2018
USA_FLO_AD_003	JS6720	P2/24-G1	NA	This study; Heather Walden	Dirofilaria immitis	DI	USA	Gilchrist County, Florida	Dog (Canis lupus familiaris)	Adult	2017
USA_FLO_AD_004	JS6721	P2/24-H1	NA	This study; Heather Walden	Dirofilaria immitis	DI	USA	Gilchrist County, Florida	Dog (Canis lupus familiaris)	Adult	2017
USA_FLO_AD_005	JS6722	P2/24-J1	NA	This study; Heather Walden	Dirofilaria immitis	DI	USA	Gilchrist County, Florida	Dog (Canis lupus familiaris)	Adult	2018
USA_FLO_AD_006	JS6723	P2/24-K1	NA	This study; Heather Walden	Dirofilaria immitis	DI	USA	Gilchrist County, Florida	Dog (Canis lupus familiaris)	Adult	2018
USA_FLO_AD_007	JS6724	P2/24-O1	NA	This study; Heather Walden	Dirofilaria immitis	DI	USA	Gilchrist County, Florida	Dog (Canis lupus familiaris)	Adult	2019
USA_FLO_AD_008	JS6725	P2/24-P1	NA	This study; Heather Walden	Dirofilaria immitis	DI	USA	Gilchrist County, Florida	Dog (Canis lupus familiaris)	Adult	2019
USA_FLO_AD_009	JS6726	P2/24-Q1	NA	This study; Heather Walden	Dirofilaria immitis	DI	USA	Gilchrist County, Florida	Dog (Canis lupus familiaris)	Adult	2019
USA_FLO_AD_010	JS6727	P2/24-W1	NA	This study; Heather Walden	Dirofilaria immitis	DI	USA	Gilchrist County, Florida	Dog (Canis lupus familiaris)	Adult	2020
USA_FLO_AD_011	JS6728	P2/24-X1	NA	This study; Heather Walden	Dirofilaria immitis	DI	USA	Duval County, Florida	Dog (Canis lupus familiaris)	Adult	2015-09-02
USA_FLO_AD_012	JS6729	P2/24-Y1	NA	This study; Heather Walden	Dirofilaria immitis	DI	USA	Duval County, Florida	Dog (Canis lupus familiaris)	Adult	2015-10-23
USA_FLO_AD_013	JS6730	P2/24-Z1	NA	This study; Heather Walden	Dirofilaria immitis	DI	USA	Duval County, Florida	Dog (Canis lupus familiaris)	Adult	2015-01-23
USA_FLO_AD_014	JS6731	P2/24-AA1	NA	This study; Heather Walden	Dirofilaria immitis	DI	USA	Duval County, Florida	Dog (Canis lupus familiaris)	Adult	2015-07-24
USA_FLO_AD_015	JS6732	P2/24-AB1	NA	This study; Heather Walden	Dirofilaria immitis	DI	USA	Gilchrist County, Florida	Dog (Canis lupus familiaris)	Adult	2020
USA_FLO_AD_016	JS6733	P2/24-AD1	NA	This study; Heather Walden	Dirofilaria immitis	DI	USA	Gilchrist County, Florida	Dog (Canis lupus familiaris)	Adult	2021
USA_GEO_AD_001	NA	NA	ERR034940	Public data; NCBI	Dirofilaria immitis	DI	USA	Georgia	Dog (Canis lupus familiaris)	Adult	NA
USA_ILL_AD_001	JS6597	JYD-27-A1	NA	This study; Mike Dzimianski/Andrew Moorhead	Dirofilaria immitis	DI	USA	Illinois	Dog (Canis lupus familiaris)	Adult	2023-03-05
USA_ILL_AD_002	JS6598	JYD-27-A2	NA	This study; Mike Dzimianski/Andrew Moorhead	Dirofilaria immitis	DI	USA	Illinois	Dog (Canis lupus familiaris)	Adult	2023-03-05
USA_LOU_AD_001	JS6716	P1/24-K1	NA	This study; Guilherme Gomes Verocai	Dirofilaria immitis	DI	USA	Winnsboro, Louisiana	Dog (Canis lupus familiaris)	Adult	2020-05-13
USA_LOU_AD_002	JS6717	P1/24-K2	NA	This study; Guilherme Gomes Verocai	Dirofilaria immitis	DI	USA	Winnsboro, Louisiana	Dog (Canis lupus familiaris)	Adult	2020-05-13
USA_MIS_AD_001	JS6599	MO-A1	NA	This study; Mike Dzimianski/Andrew Moorhead	Dirofilaria immitis	DI	USA	Missouri	Dog (Canis lupus familiaris)	Adult	2023-03-05
USA_MIS_AD_002	JS6600	MO-A2	NA	This study; Mike Dzimianski/Andrew Moorhead	Dirofilaria immitis	DI	USA	Missouri	Dog (Canis lupus familiaris)	Adult	2023-03-05
USA_TEX_AD_001	JS6701	P1/24-A1	NA	This study; Guilherme Gomes Verocai	Dirofilaria immitis	DI	USA	Alvin, Texas	Ferret (Mustela putorius furo)	Adult	2021-01-06
USA_TEX_AD_002	JS6702	P1/24-B1	NA	This study; Guilherme Gomes Verocai	Dirofilaria immitis	DI	USA	College Station, Texas	Dog (Canis lupus familiaris)	Adult	2018-01-13
USA_TEX_AD_003	JS6703	P1/24-C1	NA	This study; Guilherme Gomes Verocai	Dirofilaria immitis	DI	USA	DFW, Texas	Dog (Canis lupus familiaris)	Adult	2021
USA_TEX_AD_004	JS6704	P1/24-C2	NA	This study; Guilherme Gomes Verocai	Dirofilaria immitis	DI	USA	DFW, Texas	Dog (Canis lupus familiaris)	Adult	2021
USA_TEX_AD_005	JS6705	P1/24-D1	NA	This study; Guilherme Gomes Verocai	Dirofilaria immitis	DI	USA	DFW, Texas	Dog (Canis lupus familiaris)	Adult	2021
USA_TEX_AD_006	JS6706	P1/24-E1	NA	This study; Guilherme Gomes Verocai	Dirofilaria immitis	DI	USA	Edinburg, Texas	Dog (Canis lupus familiaris)	Adult	2021-01-13
USA_TEX_AD_007	JS6707	P1/24-E2	NA	This study; Guilherme Gomes Verocai	Dirofilaria immitis	DI	USA	Edinburg, Texas	Dog (Canis lupus familiaris)	Adult	2021-01-13
USA_TEX_AD_008	JS6708	P1/24-F1	NA	This study; Guilherme Gomes Verocai	Dirofilaria immitis	DI	USA	Fort Worth, Texas	Dog (Canis lupus familiaris)	Adult	16/03/2022 or 6/07/2021
USA_TEX_AD_009	JS6709	P1/24-F2	NA	This study; Guilherme Gomes Verocai	Dirofilaria immitis	DI	USA	Fort Worth, Texas	Dog (Canis lupus familiaris)	Adult	16/03/2022 or 6/07/2021
USA_TEX_AD_010	JS6710	P1/24-G1	NA	This study; Guilherme Gomes Verocai	Dirofilaria immitis	DI	USA	Fort Worth, Texas	Dog (Canis lupus familiaris)	Adult	16/03/2022 or 6/07/2021
USA_TEX_AD_011	JS6711	P1/24-H1	NA	This study; Guilherme Gomes Verocai	Dirofilaria immitis	DI	USA	Houston, Texas	Cat (Felis catus)	Adult	2023-01-02
USA_TEX_AD_012	JS6712	P1/24-H2	NA	This study; Guilherme Gomes Verocai	Dirofilaria immitis	DI	USA	Houston, Texas	Cat (Felis catus)	Adult	2023-01-02
USA_TEX_AD_013	JS6713	P1/24-I1	NA	This study; Guilherme Gomes Verocai	Dirofilaria immitis	DI	USA	Hutchins, Texas	Dog (Canis lupus familiaris)	Adult	2022-05-24
USA_TEX_AD_014	JS6714	P1/24-I2	NA	This study; Guilherme Gomes Verocai	Dirofilaria immitis	DI	USA	Hutchins, Texas	Dog (Canis lupus familiaris)	Adult	2022-05-24
USA_TEX_AD_015	JS6715	P1/24-J1	NA	This study; Guilherme Gomes Verocai	Dirofilaria immitis	DI	USA	Huntsville, Texas	Cat (Felis catus)	Adult	2022-03-30
USA_WIS_AD_001	JS6753	Durs1_DNA	NA	This study; Jeremy Foster	Dirofilaria ursi	Outgroup	USA	Wisconsin	American black bear (Ursus americanus)	Adult	NA
VNM_HAI_AD_001	JS6747	Sample 3 (UB-QN)	NA	This study; Dung Thi Bui	Dirofilaria sp. 'Thailand II'	Outgroup	Vietnam	Thuy Nguyen, Hai Phong	Human (Homo sapiens)	Adult	2023
VNM_HAN_AD_001	JS6746	Sample 2 (B4-103)	NA	This study; Dung Thi Bui	Dirofilaria sp. 'Thailand II'	Outgroup	Vietnam	Chuong My, Ha Noi	Human (Homo sapiens)	Adult	2018
