# Supplementary material for: Population genomics reveals an ancient origin of heartworms in canids
Source: Commun Biol. 2026 Jan 20;9:68. doi: 10.1038/s42003-025-09250-x (PMC12820332; doi:10.1038/s42003-025-09250-x)
Supplement: Supplementary file 6 — Supplementary Data 4 [file 42003_2025_9250_MOESM6_ESM.xlsx]

## Sheet: Fig1a
city	country	latitude	longitude	label	collection
USA: Wisconsin	USA	46.665	-91.1222	Wisconsin, n = 1 (D. ursi)	This study
USA: Illinois	USA	40.6331	-89.3985	Illinois, n = 2	This study
USA: Missouri	USA	37.9643	-91.8318	Missouri, n = 2	This study
USA: Texas	USA	31.9686	-99.9018	Texas, n = 15	This study
USA: Louisiana	USA	32.1632	-91.7207	Louisiana, n = 2	This study
USA: Georgia	USA	32.1574	-82.9071	Georgia, n = 1	Public data
USA: Florida	USA	27.6648	-81.5158	Florida, n = 16	This study
CRI: San Jose	Costa Rica	9.9281	-84.0907	San Jose, n = 1	This study
PAN: Boca Chica	Panama	8.2112	-82.1931	Boca Chica, n = 5	This study
PAN: Puerto Armuelles	Panama	8.2743	-82.86	Puerto Armuelles, n = 6	This study
PAN: San Lorenzo	Panama	8.307	-82.0952	San Lorenzo, n = 3	This study
ITA: Northeast	Italy	45.9295	11.5621	Northeast Italy, n = 3	This study
ITA: Northeast	Italy	45.9295	11.5621	Northeast Italy, n = 2 (D. repens)	This study
ITA: Pavia	Italy	45.1833	9.15	Pavia, n = 1	Public data
ROU: Bucharest	Romania	44.4268	26.1025	Bucharest, n = 1	This study
ROU: Comana	Romania	44.1713	26.1431	Comana, n = 1	This study
ROU: Giurgiu	Romania	43.9037	25.9699	Giurgiu, n = 1	This study
GRC: Thess/Xanthi	Greece	40.6401	22.9444	Thessaloniki/Xanthi, n = 12	This study
THA: Bangkok	Thailand	13.7367	100.523	Bangkok, n = 6	This study
VNM: Ha Noi	Vietnam	20.8746	105.671	Ha Noi, n = 1 (D. sp. Thailand II)	This study
VNM: Hai Phong	Vietnam	20.9451	106.672	Hai Phong, n = 1 (D. sp. Thailand II)	This study
MYS: Selangor	Malaysia	3.5092	101.525	Selangor, n = 1	This study
AUS: Lockhart River	Australia	-12.7861	143.342	Lockhart River, n = 1	This study
AUS: Cairns	Australia	-16.9203	145.771	Cairns, n = 2	This study
AUS: Townsville	Australia	-19.259	146.817	Townsville, n = 19	This study
AUS: Rockhampton	Australia	-23.375	150.512	Rockhampton, n = 1	This study
AUS: Brisbane	Australia	-27.4705	153.026	Brisbane, n = 8	This study
AUS: Sydney	Australia	-33.8688	151.209	Sydney, n = 12	This study
AUS: Sydney	Australia	-34	149	Sydney, n = 5	Public data

## Sheet: Fig1b
sample_name	species	country	city	location	latitude	longitude	host	collection
AUS_BNE_AD_001	D_immitis	AUS	Brisbane	AUS: Brisbane	-27.4705	153.026	Dog	This study
AUS_BNE_AD_002	D_immitis	AUS	Brisbane	AUS: Brisbane	-27.4705	153.026	Dog	This study
AUS_BNE_AD_003	D_immitis	AUS	Brisbane	AUS: Brisbane	-27.4705	153.026	Dog	This study
AUS_BNE_AD_003_R	D_immitis	AUS	Brisbane	AUS: Brisbane	-27.4705	153.026	Dog	This study
AUS_BNE_AD_004	D_immitis	AUS	Brisbane	AUS: Brisbane	-27.4705	153.026	Dog	This study
AUS_BNE_AD_006	D_immitis	AUS	Brisbane	AUS: Brisbane	-27.4705	153.026	Fox	This study
AUS_BNE_AD_008	D_immitis	AUS	Brisbane	AUS: Brisbane	-27.4705	153.026	Dog	This study
AUS_BNE_AD_009	D_immitis	AUS	Brisbane	AUS: Brisbane	-27.4705	153.026	Dog	This study
AUS_CNS_AD_001	D_immitis	AUS	Cairns	AUS: Cairns	-16.9203	145.771	Dog	This study
AUS_CNS_AD_002	D_immitis	AUS	Cairns	AUS: Cairns	-16.9203	145.771	Dog	This study
AUS_LHR_AD_001	D_immitis	AUS	Lockhart River	AUS: Lockhart River	-12.7861	143.342	Dog	This study
AUS_ROK_AD_001	D_immitis	AUS	Rockhampton	AUS: Rockhampton	-23.375	150.512	Dog	This study
AUS_SYD_AD_001	D_immitis	AUS	Sydney	AUS: Sydney	-33.8688	151.209	Dog	Public data
AUS_SYD_AD_002	D_immitis	AUS	Sydney	AUS: Sydney	-33.8688	151.209	Dog	Public data
AUS_SYD_AD_003	D_immitis	AUS	Sydney	AUS: Sydney	-33.8688	151.209	Dog	Public data
AUS_SYD_AD_004	D_immitis	AUS	Sydney	AUS: Sydney	-33.8688	151.209	Dog	Public data
AUS_SYD_AD_005	D_immitis	AUS	Sydney	AUS: Sydney	-33.8688	151.209	Dog	Public data
AUS_SYD_AD_005_R	D_immitis	AUS	Sydney	AUS: Sydney	-33.8688	151.209	Dog	This study
AUS_SYD_AD_006	D_immitis	AUS	Sydney	AUS: Sydney	-33.8688	151.209	Dog	This study
AUS_SYD_AD_007	D_immitis	AUS	Sydney	AUS: Sydney	-33.8688	151.209	Dog	This study
AUS_SYD_AD_008	D_immitis	AUS	Sydney	AUS: Sydney	-33.8688	151.209	Dog	This study
AUS_SYD_AD_008_R	D_immitis	AUS	Sydney	AUS: Sydney	-33.8688	151.209	Dog	This study
AUS_SYD_AD_009	D_immitis	AUS	Sydney	AUS: Sydney	-33.8688	151.209	Dog	This study
AUS_SYD_AD_010	D_immitis	AUS	Sydney	AUS: Sydney	-33.8688	151.209	Dog	This study
AUS_SYD_AD_011	D_immitis	AUS	Sydney	AUS: Sydney	-33.8688	151.209	Dog	This study
AUS_SYD_AD_012	D_immitis	AUS	Sydney	AUS: Sydney	-33.8688	151.209	Dog	This study
AUS_SYD_AD_013	D_immitis	AUS	Sydney	AUS: Sydney	-33.8688	151.209	Dog	This study
AUS_SYD_AD_014	D_immitis	AUS	Sydney	AUS: Sydney	-33.8688	151.209	Dog	This study
AUS_SYD_AD_015	D_immitis	AUS	Sydney	AUS: Sydney	-33.8688	151.209	Dog	This study
AUS_SYD_AD_017	D_immitis	AUS	Sydney	AUS: Sydney	-33.8688	151.209	Dog	This study
AUS_TVS_AD_001	D_immitis	AUS	Townsville	AUS: Townsville	-19.259	146.817	Dog	This study
AUS_TVS_AD_002	D_immitis	AUS	Townsville	AUS: Townsville	-19.259	146.817	Dog	This study
AUS_TVS_AD_003	D_immitis	AUS	Townsville	AUS: Townsville	-19.259	146.817	Dog	This study
AUS_TVS_AD_004	D_immitis	AUS	Townsville	AUS: Townsville	-19.259	146.817	Dog	This study
AUS_TVS_AD_005	D_immitis	AUS	Townsville	AUS: Townsville	-19.259	146.817	Dog	This study
AUS_TVS_AD_006	D_immitis	AUS	Townsville	AUS: Townsville	-19.259	146.817	Dog	This study
AUS_TVS_AD_007	D_immitis	AUS	Townsville	AUS: Townsville	-19.259	146.817	Dog	This study
AUS_TVS_AD_008	D_immitis	AUS	Townsville	AUS: Townsville	-19.259	146.817	Dog	This study
AUS_TVS_AD_010	D_immitis	AUS	Townsville	AUS: Townsville	-19.259	146.817	Dog	This study
AUS_TVS_AD_011	D_immitis	AUS	Townsville	AUS: Townsville	-19.259	146.817	Dog	This study
AUS_TVS_AD_012	D_immitis	AUS	Townsville	AUS: Townsville	-19.259	146.817	Dog	This study
AUS_TVS_AD_013	D_immitis	AUS	Townsville	AUS: Townsville	-19.259	146.817	Dog	This study
AUS_TVS_AD_014	D_immitis	AUS	Townsville	AUS: Townsville	-19.259	146.817	Dog	This study
AUS_TVS_AD_015	D_immitis	AUS	Townsville	AUS: Townsville	-19.259	146.817	Dog	This study
AUS_TVS_AD_016	D_immitis	AUS	Townsville	AUS: Townsville	-19.259	146.817	Dog	This study
AUS_TVS_AD_017	D_immitis	AUS	Townsville	AUS: Townsville	-19.259	146.817	Dog	This study
AUS_TVS_AD_018	D_immitis	AUS	Townsville	AUS: Townsville	-19.259	146.817	Dog	This study
AUS_TVS_AD_019	D_immitis	AUS	Townsville	AUS: Townsville	-19.259	146.817	Dog	This study
CRI_SJO_AD_001	D_immitis	CRI	San Jose	CRI: San Jose	9.9281	-84.0907	Cat	This study
GRC_XAN_AD_001	D_immitis	GRC	Thessaloniki/Xanthi	GRC: Thess/Xanthi	40.6401	22.9444	Dog	This study
GRC_XAN_AD_002	D_immitis	GRC	Thessaloniki/Xanthi	GRC: Thess/Xanthi	40.6401	22.9444	Dog	This study
GRC_XAN_AD_003	D_immitis	GRC	Thessaloniki/Xanthi	GRC: Thess/Xanthi	40.6401	22.9444	Dog	This study
GRC_XAN_AD_004	D_immitis	GRC	Thessaloniki/Xanthi	GRC: Thess/Xanthi	40.6401	22.9444	Dog	This study
GRC_XAN_AD_005	D_immitis	GRC	Thessaloniki/Xanthi	GRC: Thess/Xanthi	40.6401	22.9444	Dog	This study
GRC_XAN_AD_006	D_immitis	GRC	Thessaloniki/Xanthi	GRC: Thess/Xanthi	40.6401	22.9444	Dog	This study
GRC_XAN_AD_007	D_immitis	GRC	Thessaloniki/Xanthi	GRC: Thess/Xanthi	40.6401	22.9444	Dog	This study
GRC_XAN_AD_008	D_immitis	GRC	Thessaloniki/Xanthi	GRC: Thess/Xanthi	40.6401	22.9444	Dog	This study
GRC_XAN_AD_009	D_immitis	GRC	Thessaloniki/Xanthi	GRC: Thess/Xanthi	40.6401	22.9444	Dog	This study
GRC_XAN_AD_010	D_immitis	GRC	Thessaloniki/Xanthi	GRC: Thess/Xanthi	40.6401	22.9444	Dog	This study
GRC_XAN_AD_011	D_immitis	GRC	Thessaloniki/Xanthi	GRC: Thess/Xanthi	40.6401	22.9444	Dog	This study
GRC_XAN_AD_012	D_immitis	GRC	Thessaloniki/Xanthi	GRC: Thess/Xanthi	40.6401	22.9444	Dog	This study
ITA_NEA_AD_001	D_immitis	ITA	Northeast	ITA: Northeast	45.9295	11.5621	Dog	This study
ITA_NEA_AD_002	D_immitis	ITA	Northeast	ITA: Northeast	45.9295	11.5621	Fox	This study
ITA_NEA_AD_003	D_immitis	ITA	Northeast	ITA: Northeast	45.9295	11.5621	Fox	This study
ITA_PAV_AD_001	D_immitis	ITA	Pavia	ITA: Pavia	45.1833	9.15	Dog	Public data
MYS_SEL_AD_001	D_immitis	MYS	Selangor	MYS: Selangor	3.5092	101.525	Dog	This study
PAN_BOC_AD_001	D_immitis	PAN	Boca Chica	PAN: Boca Chica	8.2112	-82.1931	Dog	This study
PAN_BOC_AD_002	D_immitis	PAN	Boca Chica	PAN: Boca Chica	8.2112	-82.1931	Dog	This study
PAN_BOC_AD_003	D_immitis	PAN	Boca Chica	PAN: Boca Chica	8.2112	-82.1931	Dog	This study
PAN_BOC_AD_004	D_immitis	PAN	Boca Chica	PAN: Boca Chica	8.2112	-82.1931	Dog	This study
PAN_BOC_AD_005	D_immitis	PAN	Boca Chica	PAN: Boca Chica	8.2112	-82.1931	Dog	This study
PAN_PUE_AD_001	D_immitis	PAN	Puerto Armuelles	PAN: Puerto Armuelles	8.2743	-82.86	Dog	This study
PAN_PUE_AD_002	D_immitis	PAN	Puerto Armuelles	PAN: Puerto Armuelles	8.2743	-82.86	Dog	This study
PAN_PUE_AD_003	D_immitis	PAN	Puerto Armuelles	PAN: Puerto Armuelles	8.2743	-82.86	Dog	This study
PAN_PUE_AD_004	D_immitis	PAN	Puerto Armuelles	PAN: Puerto Armuelles	8.2743	-82.86	Dog	This study
PAN_PUE_AD_004_R	D_immitis	PAN	Puerto Armuelles	PAN: Puerto Armuelles	8.2743	-82.86	Dog	This study
PAN_PUE_AD_005	D_immitis	PAN	Puerto Armuelles	PAN: Puerto Armuelles	8.2743	-82.86	Dog	This study
PAN_PUE_AD_006	D_immitis	PAN	Puerto Armuelles	PAN: Puerto Armuelles	8.2743	-82.86	Dog	This study
PAN_SLO_AD_001	D_immitis	PAN	San Lorenzo	PAN: San Lorenzo	8.307	-82.0952	Dog	This study
PAN_SLO_AD_002	D_immitis	PAN	San Lorenzo	PAN: San Lorenzo	8.307	-82.0952	Dog	This study
PAN_SLO_AD_003	D_immitis	PAN	San Lorenzo	PAN: San Lorenzo	8.307	-82.0952	Dog	This study
ROU_BUC_AD_001	D_immitis	ROU	Bucharest	ROU: Bucharest	44.4268	26.1025	Leopard	This study
ROU_COM_AD_001	D_immitis	ROU	Comana	ROU: Comana	44.1713	26.1431	Wildcat	This study
ROU_GIU_AD_001	D_immitis	ROU	Giurgiu	ROU: Giurgiu	43.9037	25.9699	Golden jackal	This study
ROU_GIU_AD_001_R	D_immitis	ROU	Giurgiu	ROU: Giurgiu	43.9037	25.9699	Golden jackal	This study
THA_BKK_AD_001	D_immitis	THA	Bangkok	THA: Bangkok	13.7367	100.523	Dog	This study
THA_BKK_AD_002	D_immitis	THA	Bangkok	THA: Bangkok	13.7367	100.523	Dog	This study
THA_BKK_AD_003	D_immitis	THA	Bangkok	THA: Bangkok	13.7367	100.523	Dog	This study
THA_BKK_AD_004	D_immitis	THA	Bangkok	THA: Bangkok	13.7367	100.523	Dog	This study
THA_BKK_AD_005	D_immitis	THA	Bangkok	THA: Bangkok	13.7367	100.523	Dog	This study
THA_BKK_AD_006	D_immitis	THA	Bangkok	THA: Bangkok	13.7367	100.523	Dog	This study
USA_FLO_AD_001	D_immitis	USA	Florida	USA: Florida	29.6871	-82.821	Dog	This study
USA_FLO_AD_002	D_immitis	USA	Florida	USA: Florida	29.6871	-82.821	Dog	This study
USA_FLO_AD_003	D_immitis	USA	Florida	USA: Florida	29.6871	-82.821	Dog	This study
USA_FLO_AD_004	D_immitis	USA	Florida	USA: Florida	29.6871	-82.821	Dog	This study
USA_FLO_AD_005	D_immitis	USA	Florida	USA: Florida	29.6871	-82.821	Dog	This study
USA_FLO_AD_006	D_immitis	USA	Florida	USA: Florida	29.6871	-82.821	Dog	This study
USA_FLO_AD_007	D_immitis	USA	Florida	USA: Florida	29.6871	-82.821	Dog	This study
USA_FLO_AD_008	D_immitis	USA	Florida	USA: Florida	29.6871	-82.821	Dog	This study
USA_FLO_AD_009	D_immitis	USA	Florida	USA: Florida	29.6871	-82.821	Dog	This study
USA_FLO_AD_010	D_immitis	USA	Florida	USA: Florida	29.6871	-82.821	Dog	This study
USA_FLO_AD_011	D_immitis	USA	Florida	USA: Florida	30.3501	-81.6035	Dog	This study
USA_FLO_AD_012	D_immitis	USA	Florida	USA: Florida	30.3501	-81.6035	Dog	This study
USA_FLO_AD_013	D_immitis	USA	Florida	USA: Florida	30.3501	-81.6035	Dog	This study
USA_FLO_AD_014	D_immitis	USA	Florida	USA: Florida	30.3501	-81.6035	Dog	This study
USA_FLO_AD_015	D_immitis	USA	Florida	USA: Florida	29.6871	-82.821	Dog	This study
USA_FLO_AD_016	D_immitis	USA	Florida	USA: Florida	29.6871	-82.821	Dog	This study
USA_GEO_AD_001	D_immitis	USA	Georgia	USA: Georgia	33.2479	-83.4412	Dog	Public data
USA_ILL_AD_001	D_immitis	USA	Illinois	USA: Illinois	33.2479	-83.4412	Dog	This study
USA_ILL_AD_002	D_immitis	USA	Illinois	USA: Illinois	33.2479	-83.4412	Dog	This study
USA_LOU_AD_001	D_immitis	USA	Louisiana	USA: Louisiana	32.1632	-91.7207	Dog	This study
USA_LOU_AD_002	D_immitis	USA	Louisiana	USA: Louisiana	32.1632	-91.7207	Dog	This study
USA_MIS_AD_001	D_immitis	USA	Missouri	USA: Missouri	33.2479	-83.4412	Dog	This study
USA_MIS_AD_002	D_immitis	USA	Missouri	USA: Missouri	33.2479	-83.4412	Dog	This study
USA_TEX_AD_001	D_immitis	USA	Texas	USA: Texas	29.4238	-95.2441	Ferret	This study
USA_TEX_AD_002	D_immitis	USA	Texas	USA: Texas	30.628	-96.3344	Dog	This study
USA_TEX_AD_003	D_immitis	USA	Texas	USA: Texas	32.7079	-96.9209	Dog	This study
USA_TEX_AD_004	D_immitis	USA	Texas	USA: Texas	32.7079	-96.9209	Dog	This study
USA_TEX_AD_005	D_immitis	USA	Texas	USA: Texas	32.7079	-96.9209	Dog	This study
USA_TEX_AD_006	D_immitis	USA	Texas	USA: Texas	26.3017	-98.1633	Dog	This study
USA_TEX_AD_007	D_immitis	USA	Texas	USA: Texas	26.3017	-98.1633	Dog	This study
USA_TEX_AD_008	D_immitis	USA	Texas	USA: Texas	32.7555	-97.3308	Dog	This study
USA_TEX_AD_009	D_immitis	USA	Texas	USA: Texas	32.7555	-97.3308	Dog	This study
USA_TEX_AD_010	D_immitis	USA	Texas	USA: Texas	32.7555	-97.3308	Dog	This study
USA_TEX_AD_011	D_immitis	USA	Texas	USA: Texas	29.7604	-95.3698	Cat	This study
USA_TEX_AD_012	D_immitis	USA	Texas	USA: Texas	29.7604	-95.3698	Cat	This study
USA_TEX_AD_013	D_immitis	USA	Texas	USA: Texas	32.6493	-96.7131	Dog	This study
USA_TEX_AD_014	D_immitis	USA	Texas	USA: Texas	32.6493	-96.7131	Dog	This study
USA_TEX_AD_015	D_immitis	USA	Texas	USA: Texas	30.7235	-95.5508	Cat	This study

## Sheet: Fig1c
pop	chromosome	window_pos_1	window_pos_2	avg_pi	no_sites	count_diffs	count_comparisons	count_missing
CENAM	dirofilaria_immitis_chrX	1	100000	0.000193313	91366	6660	34451885	1448287
USA	dirofilaria_immitis_chrX	1	100000	0.000368011	91397	76341	207441946	8908826
ASIA	dirofilaria_immitis_chrX	1	100000	0.000111862	91334	923	8251259	391375
EUR	dirofilaria_immitis_chrX	1	100000	4.7345e-05	91372	1616	34132420	1767752
AUS	dirofilaria_immitis_chrX	1	100000	0.000302915	91359	101272	334325106	29235366
ASIA	dirofilaria_immitis_chrX	100001	200000	0.000152552	94266	1275	8357808	507594
AUS	dirofilaria_immitis_chrX	100001	200000	0.000418526	95470	146757	350652219	22279197
EUR	dirofilaria_immitis_chrX	100001	200000	5.02044e-05	94886	1735	34558691	2266825
USA	dirofilaria_immitis_chrX	100001	200000	0.000436208	95972	91652	210110683	11816633
CENAM	dirofilaria_immitis_chrX	100001	200000	5.87773e-05	94340	2052	34911433	1914083
USA	dirofilaria_immitis_chrX	200001	300000	0.000689382	96409	151139	219238391	381311
CENAM	dirofilaria_immitis_chrX	200001	300000	0.000261647	96409	9535	36442284	318
AUS	dirofilaria_immitis_chrX	200001	300000	0.00076523	96409	281999	368515129	538523
EUR	dirofilaria_immitis_chrX	200001	300000	0.000117627	96409	4266	36267137	175465
ASIA	dirofilaria_immitis_chrX	200001	300000	0.000189463	96409	1661	8766869	6350
AUS	dirofilaria_immitis_chrX	300001	400000	0.000734828	96102	269659	366968816	909640
CENAM	dirofilaria_immitis_chrX	300001	400000	0.000319227	96102	11596	36325284	1272
EUR	dirofilaria_immitis_chrX	300001	400000	0.000305613	96102	11033	36101198	225358
ASIA	dirofilaria_immitis_chrX	300001	400000	0.000409079	96102	3573	8734259	11023
USA	dirofilaria_immitis_chrX	300001	400000	0.000859176	96102	187572	218316035	604321
AUS	dirofilaria_immitis_chrX	400001	500000	0.000652159	94728	236150	362104752	514032
CENAM	dirofilaria_immitis_chrX	400001	500000	0.000186334	94728	6672	35806601	583
EUR	dirofilaria_immitis_chrX	400001	500000	0.000423319	94728	15072	35604384	202800
USA	dirofilaria_immitis_chrX	400001	500000	0.00084674	94728	182544	215584367	206017
ASIA	dirofilaria_immitis_chrX	400001	500000	0.000367639	94728	3167	8614435	5813
EUR	dirofilaria_immitis_chrX	500001	600000	0.000219795	93833	7610	34623232	1118558
ASIA	dirofilaria_immitis_chrX	500001	600000	0.000295643	93533	2484	8402017	202488
CENAM	dirofilaria_immitis_chrX	500001	600000	0.000328563	94135	11492	34976593	765197
AUS	dirofilaria_immitis_chrX	500001	600000	0.000731474	93833	257803	352443032	9513508
USA	dirofilaria_immitis_chrX	500001	600000	0.00105498	94341	221684	210131310	5264980
ASIA	dirofilaria_immitis_chrX	600001	700000	0.000217659	93691	1849	8494927	138971
AUS	dirofilaria_immitis_chrX	600001	700000	0.000928463	93702	331327	356855360	6337624
EUR	dirofilaria_immitis_chrX	600001	700000	0.000338392	93704	11870	35077665	786219
USA	dirofilaria_immitis_chrX	600001	700000	0.00130593	93706	276997	212107733	4024351
CENAM	dirofilaria_immitis_chrX	600001	700000	0.000161364	93693	5713	35404463	459421
AUS	dirofilaria_immitis_chrX	700001	800000	0.000807591	92948	285732	353808008	1996936
EUR	dirofilaria_immitis_chrX	700001	800000	0.000170866	92948	5915	34617758	516586
ASIA	dirofilaria_immitis_chrX	700001	800000	0.00023549	92948	1981	8412244	46024
CENAM	dirofilaria_immitis_chrX	700001	800000	0.00016784	92948	5895	35122811	11533
USA	dirofilaria_immitis_chrX	700001	800000	0.000962593	92948	202463	210330758	1404786
CENAM	dirofilaria_immitis_chrX	800001	900000	0.000189068	94477	6741	35653889	99619
ASIA	dirofilaria_immitis_chrX	800001	900000	0.000249717	94486	2132	8537649	69677
EUR	dirofilaria_immitis_chrX	800001	900000	0.000312685	94490	11007	35201604	551904
AUS	dirofilaria_immitis_chrX	800001	900000	0.000910901	94503	326683	358637154	3438054
USA	dirofilaria_immitis_chrX	800001	900000	0.000984142	94490	210148	213534208	1932700
CENAM	dirofilaria_immitis_chrX	900001	1000000	0.000553976	93438	19534	35261463	58101
USA	dirofilaria_immitis_chrX	900001	1000000	0.00114644	93438	242020	211105327	1746437
ASIA	dirofilaria_immitis_chrX	900001	1000000	0.000508074	93434	4293	8449558	53300
EUR	dirofilaria_immitis_chrX	900001	1000000	0.000572299	93438	19922	34810463	509101
AUS	dirofilaria_immitis_chrX	900001	1000000	0.000858079	93438	304858	355279813	2400851
EUR	dirofilaria_immitis_chrX	1000001	1100000	0.000489933	93713	17103	34908837	514677
AUS	dirofilaria_immitis_chrX	1000001	1100000	0.000869136	93713	309554	356162791	2570573
ASIA	dirofilaria_immitis_chrX	1000001	1100000	0.000531706	93712	4503	8468964	58919
CENAM	dirofilaria_immitis_chrX	1000001	1100000	0.000300905	93713	10652	35399829	23685
USA	dirofilaria_immitis_chrX	1000001	1100000	0.00111773	93713	236472	211564688	1913526
AUS	dirofilaria_immitis_chrX	1100001	1200000	0.000755148	92255	264747	350589601	3190331
CENAM	dirofilaria_immitis_chrX	1100001	1200000	0.000262575	92247	9146	34831963	102419
USA	dirofilaria_immitis_chrX	1100001	1200000	0.000916985	92260	191544	208884640	1645842
EUR	dirofilaria_immitis_chrX	1100001	1200000	0.000335047	92230	11537	34434000	500382
ASIA	dirofilaria_immitis_chrX	1100001	1200000	0.00045036	92248	3750	8326673	83456
USA	dirofilaria_immitis_chrX	1200001	1300000	0.00091865	92374	186965	203521502	11043318
AUS	dirofilaria_immitis_chrX	1200001	1300000	0.000854387	92218	290626	340157344	20401976
EUR	dirofilaria_immitis_chrX	1200001	1300000	0.000414636	91428	13809	33303874	2299946
CENAM	dirofilaria_immitis_chrX	1200001	1300000	0.00019541	92103	6670	34133325	1470495
ASIA	dirofilaria_immitis_chrX	1200001	1300000	0.000194906	91453	1575	8080839	490451
USA	dirofilaria_immitis_chrX	1300001	1400000	0.00125586	93247	264434	210559966	1856700
ASIA	dirofilaria_immitis_chrX	1300001	1400000	0.000205654	93194	1726	8392731	92746
EUR	dirofilaria_immitis_chrX	1300001	1400000	0.000398584	93247	13845	34735502	511864
AUS	dirofilaria_immitis_chrX	1300001	1400000	0.000748466	93247	264724	353688757	3260759
CENAM	dirofilaria_immitis_chrX	1300001	1400000	0.000329977	93246	11602	35160055	87311
USA	dirofilaria_immitis_chrX	1400001	1500000	0.00119159	92000	247254	207499879	3718559
ASIA	dirofilaria_immitis_chrX	1400001	1500000	0.00054897	91946	4546	8280957	156654
EUR	dirofilaria_immitis_chrX	1400001	1500000	0.000377955	91989	12919	34181283	867255
AUS	dirofilaria_immitis_chrX	1400001	1500000	0.000819155	92003	284931	347835359	7100629
CENAM	dirofilaria_immitis_chrX	1400001	1500000	0.000498332	91976	17295	34705754	342784
AUS	dirofilaria_immitis_chrX	1500001	1600000	0.000915801	93092	323671	353429449	3309527
EUR	dirofilaria_immitis_chrX	1500001	1600000	0.000429194	93092	14852	34604361	622215
ASIA	dirofilaria_immitis_chrX	1500001	1600000	0.000541437	93072	4542	8388791	91681
CENAM	dirofilaria_immitis_chrX	1500001	1600000	0.000348401	93092	12257	35180700	45876
USA	dirofilaria_immitis_chrX	1500001	1600000	0.00121132	93092	254099	209770477	2520899
CENAM	dirofilaria_immitis_chrX	1600001	1700000	0.000345986	95342	12466	36030346	8930
USA	dirofilaria_immitis_chrX	1600001	1700000	0.00100269	95342	216495	215914162	1274914
EUR	dirofilaria_immitis_chrX	1600001	1700000	0.000509772	95342	18181	35664965	374311
AUS	dirofilaria_immitis_chrX	1600001	1700000	0.00069917	95342	253680	362829964	2139212
ASIA	dirofilaria_immitis_chrX	1600001	1700000	0.000640398	95342	5518	8616522	59600
EUR	dirofilaria_immitis_chrX	1700001	1800000	0.000514593	93353	17889	34763424	524010
ASIA	dirofilaria_immitis_chrX	1700001	1800000	0.000611673	93353	5143	8408084	87039
AUS	dirofilaria_immitis_chrX	1700001	1800000	0.000846372	93353	299529	353897481	3457803
USA	dirofilaria_immitis_chrX	1700001	1800000	0.00119814	93353	252250	210534668	2123466
CENAM	dirofilaria_immitis_chrX	1700001	1800000	0.000262581	93353	9262	35272944	14490
EUR	dirofilaria_immitis_chrX	1800001	1900000	0.00052527	93452	18339	34913456	868780
USA	dirofilaria_immitis_chrX	1800001	1900000	0.00160448	93457	338487	210964125	4675911
CENAM	dirofilaria_immitis_chrX	1800001	1900000	0.000435901	93464	15379	35280986	501250
AUS	dirofilaria_immitis_chrX	1800001	1900000	0.0012451	93460	442373	355290971	7075165
ASIA	dirofilaria_immitis_chrX	1800001	1900000	0.000813753	93427	6884	8459569	154673
AUS	dirofilaria_immitis_chrX	1900001	2000000	0.00104432	92413	366642	351080972	2675992
USA	dirofilaria_immitis_chrX	1900001	2000000	0.00144422	92413	300867	208324965	2191849
EUR	dirofilaria_immitis_chrX	1900001	2000000	0.000346916	92413	11938	34411788	520326
ASIA	dirofilaria_immitis_chrX	1900001	2000000	0.000718438	92406	5979	8322220	87363
CENAM	dirofilaria_immitis_chrX	1900001	2000000	0.000502413	92413	17544	34919460	12654
AUS	dirofilaria_immitis_chrX	2000001	2100000	0.000792774	93092	280658	354019989	2336187
USA	dirofilaria_immitis_chrX	2000001	2100000	0.0010005	93092	210569	210464502	1599074
EUR	dirofilaria_immitis_chrX	2000001	2100000	0.000107372	93092	3733	34766986	421790
ASIA	dirofilaria_immitis_chrX	2000001	2100000	0.000587739	93092	4957	8434021	37351
CENAM	dirofilaria_immitis_chrX	2000001	2100000	9.63854e-05	93092	3391	35181672	7104
ASIA	dirofilaria_immitis_chrX	2100001	2200000	0.000314926	93709	2673	8487710	39809
AUS	dirofilaria_immitis_chrX	2100001	2200000	0.000745386	93709	266072	356958593	1759459
EUR	dirofilaria_immitis_chrX	2100001	2200000	0.000456918	93709	16020	35061032	360970
CENAM	dirofilaria_immitis_chrX	2100001	2200000	0.000276409	93709	9789	35414859	7143
USA	dirofilaria_immitis_chrX	2100001	2200000	0.000853864	93709	181510	212574841	894261
AUS	dirofilaria_immitis_chrX	2200001	2300000	0.00076573	95131	273973	357793263	8714769
EUR	dirofilaria_immitis_chrX	2200001	2300000	0.000671849	95073	23603	35131387	1059845
ASIA	dirofilaria_immitis_chrX	2200001	2300000	0.000484835	94867	4124	8505988	206716
USA	dirofilaria_immitis_chrX	2200001	2300000	0.000942744	95259	200880	213080019	5024813
CENAM	dirofilaria_immitis_chrX	2200001	2300000	0.000497721	95020	17705	35572165	619067
USA	dirofilaria_immitis_chrX	2300001	2400000	0.000642288	94128	137039	213360721	1062863
CENAM	dirofilaria_immitis_chrX	2300001	2400000	0.000251401	94128	8944	35576565	3819
ASIA	dirofilaria_immitis_chrX	2300001	2400000	0.000286955	94128	2452	8544903	20745
AUS	dirofilaria_immitis_chrX	2300001	2400000	0.000459089	94128	164806	358985109	1336875
EUR	dirofilaria_immitis_chrX	2300001	2400000	0.000357213	94128	12555	35147103	433281
USA	dirofilaria_immitis_chrX	2400001	2500000	0.000685472	94046	145383	212091948	4024190
AUS	dirofilaria_immitis_chrX	2400001	2500000	0.000345948	94208	123186	356082174	7084014
ASIA	dirofilaria_immitis_chrX	2400001	2500000	0.000423829	93928	3587	8463310	169951
CENAM	dirofilaria_immitis_chrX	2400001	2500000	0.000267374	94019	9454	35358697	502541
EUR	dirofilaria_immitis_chrX	2400001	2500000	0.000394471	94026	13809	35006391	854847
ASIA	dirofilaria_immitis_chrX	2500001	2600000	0.000472968	94041	4040	8541813	41125
AUS	dirofilaria_immitis_chrX	2500001	2600000	0.00023907	94118	85839	359053251	1996053
EUR	dirofilaria_immitis_chrX	2500001	2600000	0.000281977	94055	9923	35190781	461423
CENAM	dirofilaria_immitis_chrX	2500001	2600000	0.000188234	94023	6689	35535522	116682
USA	dirofilaria_immitis_chrX	2500001	2600000	0.000567476	94135	121149	213487493	1368911
CENAM	dirofilaria_immitis_chrX	2600001	2700000	0.000315073	95159	11329	35956801	13301
ASIA	dirofilaria_immitis_chrX	2600001	2700000	0.000311726	95159	2692	8635796	23673
EUR	dirofilaria_immitis_chrX	2600001	2700000	0.000428901	95159	15292	35653947	316155
AUS	dirofilaria_immitis_chrX	2600001	2700000	0.000287685	95159	104467	363129417	1139235
USA	dirofilaria_immitis_chrX	2600001	2700000	0.000697393	95159	150492	215792333	979869
ASIA	dirofilaria_immitis_chrX	2700001	2800000	0.00011513	94005	980	8512110	44529
AUS	dirofilaria_immitis_chrX	2700001	2800000	0.000133286	94029	47592	357067768	2875244
USA	dirofilaria_immitis_chrX	2700001	2800000	0.000300632	94029	64188	213509977	688085
CENAM	dirofilaria_immitis_chrX	2700001	2800000	7.72615e-05	94029	2743	35502800	40162
EUR	dirofilaria_immitis_chrX	2700001	2800000	0.000181967	94011	6427	35319662	223300
CENAM	dirofilaria_immitis_chrX	2800001	2900000	2.56869e-05	94354	916	35660161	44585
ASIA	dirofilaria_immitis_chrX	2800001	2900000	0.00011715	94457	1006	8587280	8307
EUR	dirofilaria_immitis_chrX	2800001	2900000	9.58152e-05	94457	3395	35432794	271952
AUS	dirofilaria_immitis_chrX	2800001	2900000	0.000212904	94457	76830	360867458	713938
USA	dirofilaria_immitis_chrX	2800001	2900000	0.000380701	94457	81638	214441184	731862
AUS	dirofilaria_immitis_chrX	2900001	3000000	0.000262103	94569	94702	361316104	694028
CENAM	dirofilaria_immitis_chrX	2900001	3000000	9.41529e-05	94569	3365	35739740	7342
ASIA	dirofilaria_immitis_chrX	2900001	3000000	4.82437e-05	94569	414	8581425	24354
EUR	dirofilaria_immitis_chrX	2900001	3000000	7.50946e-05	94569	2662	35448632	298450
USA	dirofilaria_immitis_chrX	2900001	3000000	0.000350307	94569	75349	215094036	334146
USA	dirofilaria_immitis_chrX	3000001	3100000	0.000300801	93874	64217	213486682	358290
CENAM	dirofilaria_immitis_chrX	3000001	3100000	0.000168779	93874	5989	35484372	0
ASIA	dirofilaria_immitis_chrX	3000001	3100000	5.85723e-06	93874	50	8536459	6075
AUS	dirofilaria_immitis_chrX	3000001	3100000	0.000276399	93874	99189	358861731	487941
EUR	dirofilaria_immitis_chrX	3000001	3100000	4.2696e-05	93874	1508	35319465	164907
EUR	dirofilaria_immitis_chrX	3100001	3200000	0.000151935	93232	5319	35008499	233197
ASIA	dirofilaria_immitis_chrX	3100001	3200000	5.76881e-05	93232	489	8476612	7500
AUS	dirofilaria_immitis_chrX	3100001	3200000	0.000348996	93232	124371	356367653	524443
CENAM	dirofilaria_immitis_chrX	3100001	3200000	0.000279722	93232	9857	35238599	3097
USA	dirofilaria_immitis_chrX	3100001	3200000	0.000391885	93232	83071	211977914	404582
EUR	dirofilaria_immitis_chrX	3200001	3300000	0.00014045	94914	5004	35628216	249276
AUS	dirofilaria_immitis_chrX	3200001	3300000	0.000408296	94914	148112	362756384	574408
CENAM	dirofilaria_immitis_chrX	3200001	3300000	0.000331692	94914	11900	35876656	836
ASIA	dirofilaria_immitis_chrX	3200001	3300000	0.000236984	94914	2046	8633486	3688
USA	dirofilaria_immitis_chrX	3200001	3300000	0.000447555	94914	96696	216053827	160265
ASIA	dirofilaria_immitis_chrX	3300001	3400000	0.000218649	95589	1896	8671416	27183
CENAM	dirofilaria_immitis_chrX	3300001	3400000	0.00021606	95589	7791	36059431	73211
AUS	dirofilaria_immitis_chrX	3300001	3400000	0.00038527	95589	140279	364105747	1808945
EUR	dirofilaria_immitis_chrX	3300001	3400000	0.000107062	95589	3830	35773761	358881
USA	dirofilaria_immitis_chrX	3300001	3400000	0.000373473	95589	80936	216711688	1040054
CENAM	dirofilaria_immitis_chrX	3400001	3500000	0.000141806	95275	5107	36013950	0
EUR	dirofilaria_immitis_chrX	3400001	3500000	0.000152295	95275	5455	35818733	195217
AUS	dirofilaria_immitis_chrX	3400001	3500000	0.000274895	95275	100123	364223088	489612
USA	dirofilaria_immitis_chrX	3400001	3500000	0.000331423	95275	71802	216647799	388651
ASIA	dirofilaria_immitis_chrX	3400001	3500000	0.000182322	95275	1580	8665998	4027
ASIA	dirofilaria_immitis_chrX	3500001	3600000	0.000387007	95662	3366	8697526	7716
EUR	dirofilaria_immitis_chrX	3500001	3600000	0.000318355	95662	11442	35940964	219272
CENAM	dirofilaria_immitis_chrX	3500001	3600000	0.000273921	95662	9903	36152752	7484
USA	dirofilaria_immitis_chrX	3500001	3600000	0.00052927	95662	115229	217713161	204875
AUS	dirofilaria_immitis_chrX	3500001	3600000	0.000382161	95662	139710	365578663	615473
ASIA	dirofilaria_immitis_chrX	3600001	3700000	9.81947e-05	95473	853	8686822	1221
EUR	dirofilaria_immitis_chrX	3600001	3700000	0.000102605	95472	3682	35885331	203463
USA	dirofilaria_immitis_chrX	3600001	3700000	0.000279448	95473	60724	217299764	187730
CENAM	dirofilaria_immitis_chrX	3600001	3700000	0.000227302	95473	8203	36088480	314
AUS	dirofilaria_immitis_chrX	3600001	3700000	0.000223773	95473	81694	365075935	394709
USA	dirofilaria_immitis_chrX	3700001	3800000	0.000222586	94494	47846	214955556	2627614
ASIA	dirofilaria_immitis_chrX	3700001	3800000	4.64591e-05	94498	399	8588205	103660
CENAM	dirofilaria_immitis_chrX	3700001	3800000	0.000193712	94500	6914	35692073	412597
AUS	dirofilaria_immitis_chrX	3700001	3800000	0.000196832	94497	71032	360876041	4755379
EUR	dirofilaria_immitis_chrX	3700001	3800000	6.85037e-05	94500	2432	35501748	602922
CENAM	dirofilaria_immitis_chrX	3800001	3900000	0.000175096	94979	6286	35900206	1856
EUR	dirofilaria_immitis_chrX	3800001	3900000	7.44011e-05	94979	2659	35738706	163356
AUS	dirofilaria_immitis_chrX	3800001	3900000	0.000183952	94979	66749	362860104	719508
ASIA	dirofilaria_immitis_chrX	3800001	3900000	5.02248e-05	94979	434	8641141	1948
USA	dirofilaria_immitis_chrX	3800001	3900000	0.000205248	94979	44381	216231444	130718
USA	dirofilaria_immitis_chrX	3900001	4000000	0.000225112	94949	48611	215941508	2072204
AUS	dirofilaria_immitis_chrX	3900001	4000000	0.000181185	94951	65686	362535647	3819265
EUR	dirofilaria_immitis_chrX	3900001	4000000	8.13324e-05	94838	2899	35643830	532282
CENAM	dirofilaria_immitis_chrX	3900001	4000000	0.000163153	94925	5846	35831341	344771
ASIA	dirofilaria_immitis_chrX	3900001	4000000	2.94582e-05	94926	254	8622387	86677
ASIA	dirofilaria_immitis_chrX	4000001	4100000	9.52875e-06	95727	83	8710482	675
EUR	dirofilaria_immitis_chrX	4000001	4100000	0.000101793	95727	3665	36004341	180465
USA	dirofilaria_immitis_chrX	4000001	4100000	0.000218667	95727	47662	217966090	100016
AUS	dirofilaria_immitis_chrX	4000001	4100000	0.000185619	95727	67955	366099639	343317
CENAM	dirofilaria_immitis_chrX	4000001	4100000	0.000129999	95727	4704	36184806	0
USA	dirofilaria_immitis_chrX	4100001	4200000	0.000268259	95931	58572	218341131	189687
ASIA	dirofilaria_immitis_chrX	4100001	4200000	6.76718e-06	95931	59	8718544	11177
AUS	dirofilaria_immitis_chrX	4100001	4200000	0.00019396	95931	71107	366607113	616755
EUR	dirofilaria_immitis_chrX	4100001	4200000	0.000200903	95931	7242	36047192	214726
CENAM	dirofilaria_immitis_chrX	4100001	4200000	0.000131577	95931	4771	36260063	1855
CENAM	dirofilaria_immitis_chrX	4200001	4300000	6.63992e-05	95067	2386	35934184	1142
ASIA	dirofilaria_immitis_chrX	4200001	4300000	2.87215e-05	94944	248	8634659	16438
AUS	dirofilaria_immitis_chrX	4200001	4300000	0.000184839	95067	67089	362958468	958008
USA	dirofilaria_immitis_chrX	4200001	4300000	0.000201128	95067	43540	216478608	84018
EUR	dirofilaria_immitis_chrX	4200001	4300000	8.27985e-05	95067	2961	35761525	173801
USA	dirofilaria_immitis_chrX	4300001	4400000	0.000249324	94990	53860	216024430	704490
AUS	dirofilaria_immitis_chrX	4300001	4400000	0.000168092	95017	60943	362558113	1637807
CENAM	dirofilaria_immitis_chrX	4300001	4400000	0.000121291	94989	4349	35855989	106931
ASIA	dirofilaria_immitis_chrX	4300001	4400000	2.1561e-05	94888	186	8626671	31069
EUR	dirofilaria_immitis_chrX	4300001	4400000	0.00016579	94982	5904	35611237	351683
USA	dirofilaria_immitis_chrX	4400001	4500000	0.000219265	95487	47627	217212025	307361
EUR	dirofilaria_immitis_chrX	4400001	4500000	9.23076e-05	95487	3312	35880054	214032
AUS	dirofilaria_immitis_chrX	4400001	4500000	0.000222273	95487	80663	362900455	2623781
CENAM	dirofilaria_immitis_chrX	4400001	4500000	6.10072e-05	95487	2202	36094086	0
ASIA	dirofilaria_immitis_chrX	4400001	4500000	0.000163221	95487	1409	8632454	56863
EUR	dirofilaria_immitis_chrX	4500001	4600000	9.85996e-05	95851	3555	36054927	176751
AUS	dirofilaria_immitis_chrX	4500001	4600000	0.000175831	95851	64434	366453481	464147
CENAM	dirofilaria_immitis_chrX	4500001	4600000	7.0822e-05	95851	2566	36231678	0
ASIA	dirofilaria_immitis_chrX	4500001	4600000	0.000127373	95851	1111	8722416	25
USA	dirofilaria_immitis_chrX	4500001	4600000	0.000176185	95851	38447	218219667	128911
EUR	dirofilaria_immitis_chrX	4600001	4700000	0.000114919	93274	3871	33684567	1928703
USA	dirofilaria_immitis_chrX	4600001	4700000	0.000176669	93763	36039	203991366	10630404
AUS	dirofilaria_immitis_chrX	4600001	4700000	0.000195814	93832	66704	340649110	20005910
ASIA	dirofilaria_immitis_chrX	4600001	4700000	0.000163848	91790	1321	8062366	511199
CENAM	dirofilaria_immitis_chrX	4600001	4700000	9.84871e-05	93544	3363	34146598	1466672
AUS	dirofilaria_immitis_chrX	4700001	4800000	0.000144846	94189	50764	350469490	14472890
EUR	dirofilaria_immitis_chrX	4700001	4800000	0.000140528	93533	4844	34469969	1566661
ASIA	dirofilaria_immitis_chrX	4700001	4800000	0.000160756	93365	1342	8348047	327438
CENAM	dirofilaria_immitis_chrX	4700001	4800000	8.65267e-05	93922	3018	34879397	1157233
USA	dirofilaria_immitis_chrX	4700001	4800000	0.00017794	93873	37300	209621475	7551655
ASIA	dirofilaria_immitis_chrX	4800001	4900000	0.000191324	95943	1670	8728656	2157
EUR	dirofilaria_immitis_chrX	4800001	4900000	0.000134632	95943	4857	36076172	190282
CENAM	dirofilaria_immitis_chrX	4800001	4900000	9.79193e-05	95943	3551	36264539	1915
USA	dirofilaria_immitis_chrX	4800001	4900000	0.000192726	95943	42101	218449989	108165
AUS	dirofilaria_immitis_chrX	4800001	4900000	0.000194342	95943	71271	366729084	540720
ASIA	dirofilaria_immitis_chrX	4900001	5000000	0.000114796	96451	1002	8728551	64688
CENAM	dirofilaria_immitis_chrX	4900001	5000000	6.42641e-05	96506	2337	36365564	160198
AUS	dirofilaria_immitis_chrX	4900001	5000000	0.000183207	96527	67238	367005870	2889942
EUR	dirofilaria_immitis_chrX	4900001	5000000	9.12526e-05	96466	3294	36097587	428175
USA	dirofilaria_immitis_chrX	4900001	5000000	0.000134487	96519	29439	218898154	1222708
CENAM	dirofilaria_immitis_chrX	5000001	5100000	0.000100299	95395	3616	36052073	7237
AUS	dirofilaria_immitis_chrX	5000001	5100000	0.000154208	95395	56260	364830778	341282
EUR	dirofilaria_immitis_chrX	5000001	5100000	0.000125431	95395	4504	35908301	151009
ASIA	dirofilaria_immitis_chrX	5000001	5100000	0.000117064	95395	1016	8678998	1947
USA	dirofilaria_immitis_chrX	5000001	5100000	0.000124383	95395	27012	217167495	142315
AUS	dirofilaria_immitis_chrX	5100001	5200000	0.000138377	96364	50749	366744563	2136829
ASIA	dirofilaria_immitis_chrX	5100001	5200000	2.97898e-06	96247	26	8727816	41308
CENAM	dirofilaria_immitis_chrX	5100001	5200000	8.9968e-05	96357	3266	36301785	123807
USA	dirofilaria_immitis_chrX	5100001	5200000	0.000106719	96364	23319	218508276	1008916
EUR	dirofilaria_immitis_chrX	5100001	5200000	6.00224e-05	96296	2167	36103213	322379
EUR	dirofilaria_immitis_chrX	5200001	5300000	0.000124789	95444	4401	35267608	817028
USA	dirofilaria_immitis_chrX	5200001	5300000	0.000100987	95460	21616	214046716	3415720
AUS	dirofilaria_immitis_chrX	5200001	5300000	0.00011886	95311	42613	358514460	6914076
CENAM	dirofilaria_immitis_chrX	5200001	5300000	7.6778e-05	95075	2730	35557063	527573
ASIA	dirofilaria_immitis_chrX	5200001	5300000	5.74276e-06	95154	49	8532477	154565
AUS	dirofilaria_immitis_chrX	5300001	5400000	0.000151645	95453	55359	365056609	337475
ASIA	dirofilaria_immitis_chrX	5300001	5400000	1.4967e-06	95453	13	8685748	475
USA	dirofilaria_immitis_chrX	5300001	5400000	9.41047e-05	95453	20437	217172988	268946
CENAM	dirofilaria_immitis_chrX	5300001	5400000	5.57076e-05	95453	2010	36081234	0
EUR	dirofilaria_immitis_chrX	5300001	5400000	9.38614e-05	95453	3368	35882704	198530
ASIA	dirofilaria_immitis_chrX	5400001	5500000	0	95974	0	8715464	18170
CENAM	dirofilaria_immitis_chrX	5400001	5500000	4.91708e-05	95974	1783	36261344	16828
USA	dirofilaria_immitis_chrX	5400001	5500000	9.4469e-05	95974	20610	218166740	462032
EUR	dirofilaria_immitis_chrX	5400001	5500000	7.812e-05	95974	2813	36008696	269476
AUS	dirofilaria_immitis_chrX	5400001	5500000	0.00019284	95974	70603	366122304	1266168
USA	dirofilaria_immitis_chrX	5500001	5600000	0.000103712	96174	22710	218972700	111672
ASIA	dirofilaria_immitis_chrX	5500001	5600000	8.00582e-07	96174	7	8743637	8197
AUS	dirofilaria_immitis_chrX	5500001	5600000	8.35658e-05	96174	30714	367542699	611373
EUR	dirofilaria_immitis_chrX	5500001	5600000	5.96058e-05	96174	2153	36120626	233146
CENAM	dirofilaria_immitis_chrX	5500001	5600000	6.56629e-05	96174	2387	36352344	1428
EUR	dirofilaria_immitis_chrX	5600001	5700000	9.48122e-05	95170	3398	35839273	134987
USA	dirofilaria_immitis_chrX	5600001	5700000	0.000100248	95170	21722	216682836	114424
CENAM	dirofilaria_immitis_chrX	5600001	5700000	5.16798e-05	95170	1859	35971468	2792
ASIA	dirofilaria_immitis_chrX	5600001	5700000	0	95170	0	8659595	875
AUS	dirofilaria_immitis_chrX	5600001	5700000	0.000122991	95170	44766	363977104	333656
ASIA	dirofilaria_immitis_chrX	5700001	5800000	1.51061e-06	94572	13	8605777	275
USA	dirofilaria_immitis_chrX	5700001	5800000	0.000104082	94572	22418	215388200	46816
AUS	dirofilaria_immitis_chrX	5700001	5800000	0.000124099	94572	44883	361670961	350655
EUR	dirofilaria_immitis_chrX	5700001	5800000	3.29031e-05	94572	1169	35528546	219670
CENAM	dirofilaria_immitis_chrX	5700001	5800000	4.64359e-05	94572	1660	35748216	0
AUS	dirofilaria_immitis_chrX	5800001	5900000	9.42665e-05	95126	34221	363024067	2572901
USA	dirofilaria_immitis_chrX	5800001	5900000	0.000130501	95096	28212	216181555	1381113
CENAM	dirofilaria_immitis_chrX	5800001	5900000	5.68396e-05	95117	2041	35908085	193183
ASIA	dirofilaria_immitis_chrX	5800001	5900000	2.77801e-06	95090	24	8639293	51753
EUR	dirofilaria_immitis_chrX	5800001	5900000	6.04221e-05	95142	2157	35698880	402388
AUS	dirofilaria_immitis_chrX	5900001	6000000	9.47798e-05	94424	34235	361205494	249578
CENAM	dirofilaria_immitis_chrX	5900001	6000000	0.00014639	94424	5225	35692272	0
USA	dirofilaria_immitis_chrX	5900001	6000000	0.000238983	94424	51392	215044950	52922
EUR	dirofilaria_immitis_chrX	5900001	6000000	8.89916e-05	94424	3159	35497741	194531
ASIA	dirofilaria_immitis_chrX	5900001	6000000	0	94424	0	8589609	2975
ASIA	dirofilaria_immitis_chrX	6000001	6100000	1.49918e-06	95320	13	8671395	2725
CENAM	dirofilaria_immitis_chrX	6000001	6100000	7.23822e-05	95320	2608	36030960	0
AUS	dirofilaria_immitis_chrX	6000001	6100000	0.000157967	95320	57580	364506842	378118
EUR	dirofilaria_immitis_chrX	6000001	6100000	0.000148365	95320	5317	35837273	193687
USA	dirofilaria_immitis_chrX	6000001	6100000	0.000118565	95320	25737	217071262	67698
USA	dirofilaria_immitis_chrX	6100001	6200000	9.35073e-05	94580	20140	215384251	68989
AUS	dirofilaria_immitis_chrX	6100001	6200000	0.000142395	94580	51472	361472540	579700
ASIA	dirofilaria_immitis_chrX	6100001	6200000	0	94580	0	8600370	6410
CENAM	dirofilaria_immitis_chrX	6100001	6200000	0.000105102	94580	3757	35746355	4885
EUR	dirofilaria_immitis_chrX	6100001	6200000	0.000107151	94580	3807	35529206	222034
USA	dirofilaria_immitis_chrX	6200001	6300000	0.000158363	96633	34838	219988861	141113
ASIA	dirofilaria_immitis_chrX	6200001	6300000	0	96633	0	8790478	3125
CENAM	dirofilaria_immitis_chrX	6200001	6300000	0.000110192	96633	4025	36527274	0
EUR	dirofilaria_immitis_chrX	6200001	6300000	0.000114464	96633	4160	36343355	183919
AUS	dirofilaria_immitis_chrX	6200001	6300000	0.000145639	96633	53802	369420937	490187
ASIA	dirofilaria_immitis_chrX	6300001	6400000	8.18861e-06	96658	72	8792703	3175
CENAM	dirofilaria_immitis_chrX	6300001	6400000	0.000105373	96658	3850	36536724	0
AUS	dirofilaria_immitis_chrX	6300001	6400000	0.000168943	96658	62445	369620688	386136
EUR	dirofilaria_immitis_chrX	6300001	6400000	3.90905e-05	96658	1421	36351503	185221
USA	dirofilaria_immitis_chrX	6300001	6400000	0.000158492	96658	34876	220048777	138147
CENAM	dirofilaria_immitis_chrX	6400001	6500000	6.76097e-05	96932	2474	36592404	47892
AUS	dirofilaria_immitis_chrX	6400001	6500000	0.000113525	96932	41954	369555973	1499723
USA	dirofilaria_immitis_chrX	6400001	6500000	0.000114396	96932	25193	220227101	583995
EUR	dirofilaria_immitis_chrX	6400001	6500000	1.94578e-05	96932	707	36335124	305172
ASIA	dirofilaria_immitis_chrX	6400001	6500000	0	96932	0	8793145	27667
EUR	dirofilaria_immitis_chrX	6500001	6600000	1.9809e-05	93968	697	35185944	333960
AUS	dirofilaria_immitis_chrX	6500001	6600000	0.000104231	93967	37321	358061716	1647788
USA	dirofilaria_immitis_chrX	6500001	6600000	0.000156722	93968	33407	213161552	897552
CENAM	dirofilaria_immitis_chrX	6500001	6600000	7.79843e-05	93968	2763	35430193	89711
ASIA	dirofilaria_immitis_chrX	6500001	6600000	5.75323e-06	93934	49	8516952	34136
CENAM	dirofilaria_immitis_chrX	6600001	6700000	2.59593e-05	96168	937	36094932	265644
USA	dirofilaria_immitis_chrX	6600001	6700000	0.000105604	96186	22888	216733768	2391608
ASIA	dirofilaria_immitis_chrX	6600001	6700000	0	96092	0	8652091	101381
AUS	dirofilaria_immitis_chrX	6600001	6700000	6.07574e-05	96149	22061	363099974	5123002
EUR	dirofilaria_immitis_chrX	6600001	6700000	1.51901e-05	95958	544	35812786	547790
EUR	dirofilaria_immitis_chrX	6700001	6800000	1.17568e-05	94588	415	35298649	495305
CENAM	dirofilaria_immitis_chrX	6700001	6800000	6.40641e-05	94652	2281	35604950	189004
AUS	dirofilaria_immitis_chrX	6700001	6800000	8.3897e-05	94693	30162	359512467	2972337
USA	dirofilaria_immitis_chrX	6700001	6800000	0.000105119	94661	22539	214414709	1295945
ASIA	dirofilaria_immitis_chrX	6700001	6800000	0	94356	0	8543731	73332
EUR	dirofilaria_immitis_chrX	6800001	6900000	1.30852e-05	95074	468	35765471	172501
USA	dirofilaria_immitis_chrX	6800001	6900000	7.77185e-05	95074	16827	216512072	66500
AUS	dirofilaria_immitis_chrX	6800001	6900000	9.86518e-05	95074	35876	363662931	280341
CENAM	dirofilaria_immitis_chrX	6800001	6900000	3.8316e-05	95074	1377	35937972	0
ASIA	dirofilaria_immitis_chrX	6800001	6900000	4.16181e-06	95074	36	8650084	1650
AUS	dirofilaria_immitis_chrX	6900001	7000000	0.000119593	95072	43425	363107318	828298
ASIA	dirofilaria_immitis_chrX	6900001	7000000	0	95072	0	8632674	18878
CENAM	dirofilaria_immitis_chrX	6900001	7000000	2.45227e-05	95072	881	35925864	11352
EUR	dirofilaria_immitis_chrX	6900001	7000000	1.20794e-05	95072	431	35680440	256776
USA	dirofilaria_immitis_chrX	6900001	7000000	5.64373e-05	95072	12208	216310934	263082
CENAM	dirofilaria_immitis_chrX	7000001	7100000	6.06384e-05	94061	2156	35555005	53
USA	dirofilaria_immitis_chrX	7000001	7100000	0.000104732	94061	22434	214202862	68096
ASIA	dirofilaria_immitis_chrX	7000001	7100000	1.51961e-06	94061	13	8554801	4750
EUR	dirofilaria_immitis_chrX	7000001	7100000	6.52664e-06	94061	231	35393402	161656
AUS	dirofilaria_immitis_chrX	7000001	7100000	0.000124199	94061	44669	359655425	410083
AUS	dirofilaria_immitis_chrX	7100001	7200000	0.00017321	93656	58385	337076817	35720619
USA	dirofilaria_immitis_chrX	7100001	7200000	0.000122486	93552	24642	201182880	20664706
ASIA	dirofilaria_immitis_chrX	7100001	7200000	0	91167	0	8013679	848538
CENAM	dirofilaria_immitis_chrX	7100001	7200000	0.000100716	92103	3367	33430597	3381689
EUR	dirofilaria_immitis_chrX	7100001	7200000	1.05344e-05	92639	348	33034534	3777752
USA	dirofilaria_immitis_chrX	7200001	7300000	0.000107274	96429	23264	216865997	2799265
CENAM	dirofilaria_immitis_chrX	7200001	7300000	0.00011323	96429	4098	36191690	258472
AUS	dirofilaria_immitis_chrX	7200001	7300000	0.00013657	96429	49874	365189546	3940666
EUR	dirofilaria_immitis_chrX	7200001	7300000	2.89945e-06	96328	104	35868839	581323
ASIA	dirofilaria_immitis_chrX	7200001	7300000	0	96297	0	8702976	72063
CENAM	dirofilaria_immitis_chrX	7300001	7400000	9.60848e-05	93708	3353	34896244	876542
ASIA	dirofilaria_immitis_chrX	7300001	7400000	0	92995	0	8377035	234932
EUR	dirofilaria_immitis_chrX	7300001	7400000	3.01162e-06	93506	104	34532947	1239839
AUS	dirofilaria_immitis_chrX	7300001	7400000	0.000108183	93786	38054	351754244	10516192
USA	dirofilaria_immitis_chrX	7300001	7400000	0.000120271	93603	25251	209950569	5632517
ASIA	dirofilaria_immitis_chrX	7400001	7500000	0	95239	0	8653259	13763
AUS	dirofilaria_immitis_chrX	7400001	7500000	9.2126e-05	95242	33549	364164187	422189
EUR	dirofilaria_immitis_chrX	7400001	7500000	1.34076e-06	95242	48	35800650	200826
CENAM	dirofilaria_immitis_chrX	7400001	7500000	5.31144e-05	95242	1912	35997763	3713
USA	dirofilaria_immitis_chrX	7400001	7500000	0.00010147	95242	22004	216852535	108741
EUR	dirofilaria_immitis_chrX	7500001	7600000	0	93973	0	35340246	181548
USA	dirofilaria_immitis_chrX	7500001	7600000	0.00011454	93973	24512	214003106	67388
AUS	dirofilaria_immitis_chrX	7500001	7600000	0.000115966	93973	41651	359164766	563878
CENAM	dirofilaria_immitis_chrX	7500001	7600000	4.19492e-05	93973	1490	35519163	2631
ASIA	dirofilaria_immitis_chrX	7500001	7600000	4.68139e-06	93973	40	8544463	7080
ASIA	dirofilaria_immitis_chrX	7600001	7700000	0	94932	0	8635562	3250
USA	dirofilaria_immitis_chrX	7600001	7700000	8.63545e-05	94932	18670	216201763	53333
AUS	dirofilaria_immitis_chrX	7600001	7700000	9.21654e-05	94932	33461	363053667	346029
EUR	dirofilaria_immitis_chrX	7600001	7700000	0	94932	0	35694857	189439
CENAM	dirofilaria_immitis_chrX	7600001	7700000	2.63904e-05	94932	947	35884296	0
EUR	dirofilaria_immitis_chrX	7700001	7800000	2.91658e-06	94737	104	35658215	152371
AUS	dirofilaria_immitis_chrX	7700001	7800000	8.40374e-05	94737	30450	362338766	314470
USA	dirofilaria_immitis_chrX	7700001	7800000	9.5186e-05	94737	20534	215725112	85774
ASIA	dirofilaria_immitis_chrX	7700001	7800000	0	94737	0	8620242	825
CENAM	dirofilaria_immitis_chrX	7700001	7800000	5.25555e-05	94737	1882	35809738	848
ASIA	dirofilaria_immitis_chrX	7800001	7900000	0	95274	0	8666358	3576
EUR	dirofilaria_immitis_chrX	7800001	7900000	1.82452e-05	95274	654	35845044	168528
USA	dirofilaria_immitis_chrX	7800001	7900000	0.000106276	95274	23056	216945553	88619
CENAM	dirofilaria_immitis_chrX	7800001	7900000	4.43472e-05	95274	1597	36011264	2308
AUS	dirofilaria_immitis_chrX	7800001	7900000	0.000144106	95274	52505	364349975	358897
USA	dirofilaria_immitis_chrX	7900001	8000000	9.26647e-05	93716	19566	211148310	5195628
CENAM	dirofilaria_immitis_chrX	7900001	8000000	8.70194e-05	93154	3049	35038166	860872
EUR	dirofilaria_immitis_chrX	7900001	8000000	2.98288e-06	93197	104	34865685	1033353
ASIA	dirofilaria_immitis_chrX	7900001	8000000	0	93083	0	8429502	212859
AUS	dirofilaria_immitis_chrX	7900001	8000000	0.000154455	93114	54724	354304066	9244922
CENAM	dirofilaria_immitis_chrX	8000001	8100000	9.87654e-05	91403	3363	34050372	1624890
ASIA	dirofilaria_immitis_chrX	8000001	8100000	0	90825	0	8123944	464545
AUS	dirofilaria_immitis_chrX	8000001	8100000	0.000120129	92019	41031	341557413	19725399
EUR	dirofilaria_immitis_chrX	8000001	8100000	7.51243e-06	91305	252	33544388	2130874
USA	dirofilaria_immitis_chrX	8000001	8100000	7.39625e-05	91214	15102	204184600	10810762
CENAM	dirofilaria_immitis_chrX	8100001	8200000	8.11444e-05	95525	2930	36108450	0
AUS	dirofilaria_immitis_chrX	8100001	8200000	8.80048e-05	95525	32152	365343603	326097
USA	dirofilaria_immitis_chrX	8100001	8200000	8.95309e-05	95525	19475	217522559	83391
ASIA	dirofilaria_immitis_chrX	8100001	8200000	1.49555e-06	95525	13	8692475	300
EUR	dirofilaria_immitis_chrX	8100001	8200000	7.12759e-06	95525	256	35916757	191693
AUS	dirofilaria_immitis_chrX	8200001	8300000	0.000102571	93332	36607	356893443	381453
EUR	dirofilaria_immitis_chrX	8200001	8300000	1.7239e-05	93332	604	35036934	242562
ASIA	dirofilaria_immitis_chrX	8200001	8300000	3.06187e-06	93332	26	8491537	1675
CENAM	dirofilaria_immitis_chrX	8200001	8300000	5.90428e-05	93332	2083	35279496	0
USA	dirofilaria_immitis_chrX	8200001	8300000	8.19734e-05	93332	17425	212569066	41230
USA	dirofilaria_immitis_chrX	8300001	8400000	0.000266227	93997	53146	199626314	16371368
ASIA	dirofilaria_immitis_chrX	8300001	8400000	9.82897e-05	91569	769	7823809	804720
AUS	dirofilaria_immitis_chrX	8300001	8400000	0.000161483	93503	52797	326950115	36017017
EUR	dirofilaria_immitis_chrX	8300001	8400000	3.37604e-05	93573	1095	32434414	3407168
CENAM	dirofilaria_immitis_chrX	8300001	8400000	8.70321e-05	91570	2825	32459274	3382308
CENAM	dirofilaria_immitis_chrX	8400001	8500000	5.39034e-05	90116	1759	32632469	4707505
ASIA	dirofilaria_immitis_chrX	8400001	8500000	9.24905e-05	95865	762	8238687	750566
USA	dirofilaria_immitis_chrX	8400001	8500000	0.000189433	96860	38921	205461028	19566646
EUR	dirofilaria_immitis_chrX	8400001	8500000	2.90015e-05	95867	899	30998436	6341538
AUS	dirofilaria_immitis_chrX	8400001	8500000	0.000137805	96871	47159	342215804	35925520
EUR	dirofilaria_immitis_chrX	8500001	8600000	3.7448e-05	87667	1136	30335398	7003820
ASIA	dirofilaria_immitis_chrX	8500001	8600000	1.73647e-06	87609	13	7486433	1502638
AUS	dirofilaria_immitis_chrX	8500001	8600000	3.47324e-05	88240	10906	314000967	64132701
USA	dirofilaria_immitis_chrX	8500001	8600000	0.000185544	88720	35184	189625888	35397230
CENAM	dirofilaria_immitis_chrX	8500001	8600000	9.20006e-05	88292	2958	32151971	5187247
USA	dirofilaria_immitis_chrX	8600001	8700000	0.000146636	94350	30466	207765923	11327561
AUS	dirofilaria_immitis_chrX	8600001	8700000	0.000107174	94624	37088	346055613	22113771
EUR	dirofilaria_immitis_chrX	8600001	8700000	2.75642e-05	93857	932	33812023	2543261
CENAM	dirofilaria_immitis_chrX	8600001	8700000	8.7444e-05	94217	3033	34685051	1670233
ASIA	dirofilaria_immitis_chrX	8600001	8700000	0	93582	0	8291278	460920
USA	dirofilaria_immitis_chrX	8700001	8800000	0.000182717	93631	38810	212404988	2369408
EUR	dirofilaria_immitis_chrX	8700001	8800000	2.61011e-05	93737	915	35055984	582612
AUS	dirofilaria_immitis_chrX	8700001	8800000	9.67475e-05	94090	34484	356433062	4478434
CENAM	dirofilaria_immitis_chrX	8700001	8800000	8.24503e-05	93591	2908	35269736	368860
ASIA	dirofilaria_immitis_chrX	8700001	8800000	3.89129e-06	93409	33	8480470	99192
CENAM	dirofilaria_immitis_chrX	8800001	8900000	8.46992e-05	94774	3021	35667378	453168
USA	dirofilaria_immitis_chrX	8800001	8900000	0.000177989	94968	38241	214849848	2828998
ASIA	dirofilaria_immitis_chrX	8800001	8900000	0	94457	0	8571586	124101
AUS	dirofilaria_immitis_chrX	8800001	8900000	8.16957e-05	95076	29451	360496355	5295841
EUR	dirofilaria_immitis_chrX	8800001	8900000	5.86993e-06	94672	208	35434816	685730
EUR	dirofilaria_immitis_chrX	8900001	9000000	1.67874e-05	94814	599	35681432	158260
AUS	dirofilaria_immitis_chrX	8900001	9000000	0.000151846	94814	55060	362605367	342625
ASIA	dirofilaria_immitis_chrX	8900001	9000000	0	94814	0	8625524	2550
CENAM	dirofilaria_immitis_chrX	8900001	9000000	9.42251e-05	94814	3377	35839692	0
USA	dirofilaria_immitis_chrX	8900001	9000000	0.000180379	94814	38945	215906093	80199
EUR	dirofilaria_immitis_chrX	9000001	9100000	2.41014e-05	94452	856	35516601	282645
AUS	dirofilaria_immitis_chrX	9000001	9100000	0.000115123	94473	41550	360919233	1619163
USA	dirofilaria_immitis_chrX	9000001	9100000	0.000151535	94473	32531	214677031	1065515
CENAM	dirofilaria_immitis_chrX	9000001	9100000	9.22018e-05	94470	3291	35693428	105818
ASIA	dirofilaria_immitis_chrX	9000001	9100000	0	94473	0	8587370	30967
AUS	dirofilaria_immitis_chrX	9100001	9200000	0.000194867	93569	69363	355950064	5374856
CENAM	dirofilaria_immitis_chrX	9100001	9200000	0.000118389	93768	4170	35222734	456686
USA	dirofilaria_immitis_chrX	9100001	9200000	0.000236813	93787	50159	211808197	3212223
ASIA	dirofilaria_immitis_chrX	9100001	9200000	1.77174e-06	93713	15	8466243	123247
EUR	dirofilaria_immitis_chrX	9100001	9200000	4.66675e-05	93856	1632	34970828	708592
ASIA	dirofilaria_immitis_chrX	9200001	9300000	1.28435e-06	94454	11	8564621	62088
AUS	dirofilaria_immitis_chrX	9200001	9300000	0.000180536	94703	65019	360143567	2747005
CENAM	dirofilaria_immitis_chrX	9200001	9300000	0.000124879	94645	4452	35650557	183465
USA	dirofilaria_immitis_chrX	9200001	9300000	0.000237508	94771	50987	214674495	1277627
EUR	dirofilaria_immitis_chrX	9200001	9300000	4.04454e-05	94512	1431	35381004	453018
USA	dirofilaria_immitis_chrX	9300001	9400000	0.000174477	96383	38276	219375870	184604
ASIA	dirofilaria_immitis_chrX	9300001	9400000	2.28117e-06	96383	20	8767428	3425
CENAM	dirofilaria_immitis_chrX	9300001	9400000	0.000101063	96383	3682	36432774	0
EUR	dirofilaria_immitis_chrX	9300001	9400000	2.28197e-05	96383	828	36284382	148392
AUS	dirofilaria_immitis_chrX	9300001	9400000	0.000131007	96383	48259	368369945	584179
USA	dirofilaria_immitis_chrX	9400001	9500000	0.000255093	95187	55262	216635021	200965
CENAM	dirofilaria_immitis_chrX	9400001	9500000	8.56294e-05	95187	3081	35980633	53
EUR	dirofilaria_immitis_chrX	9400001	9500000	1.43819e-05	95187	515	35808815	171871
ASIA	dirofilaria_immitis_chrX	9400001	9500000	0	95187	0	8660567	1450
AUS	dirofilaria_immitis_chrX	9400001	9500000	9.48694e-05	95187	34535	364026809	349027
USA	dirofilaria_immitis_chrX	9500001	9600000	0.000157631	59137	8571	54373719	170813415
ASIA	dirofilaria_immitis_chrX	9500001	9600000	0	36092	0	2121829	6873794
CENAM	dirofilaria_immitis_chrX	9500001	9600000	5.61087e-05	49197	508	9053854	28312580
AUS	dirofilaria_immitis_chrX	9500001	9600000	3.25019e-05	52936	2837	87287201	291122083
EUR	dirofilaria_immitis_chrX	9500001	9600000	2.4036e-05	46273	208	8653686	28712748
EUR	dirofilaria_immitis_chrX	9600001	9700000	0	41377	0	3984132	33640476
AUS	dirofilaria_immitis_chrX	9600001	9700000	4.74887e-05	45744	1863	39230374	341793434
USA	dirofilaria_immitis_chrX	9600001	9700000	0	55045	0	26779429	199963579
ASIA	dirofilaria_immitis_chrX	9600001	9700000	0	25280	0	959496	8098280
CENAM	dirofilaria_immitis_chrX	9600001	9700000	0	38928	0	4434764	33189844
ASIA	dirofilaria_immitis_chrX	9700001	9800000	0	68310	0	5768032	3117481
AUS	dirofilaria_immitis_chrX	9700001	9800000	9.25241e-05	75416	22391	242001801	131775603
EUR	dirofilaria_immitis_chrX	9700001	9800000	2.60388e-05	72886	620	23810594	13098460
CENAM	dirofilaria_immitis_chrX	9700001	9800000	5.70075e-05	70579	1377	24154698	12754356
USA	dirofilaria_immitis_chrX	9700001	9800000	0.000140006	77190	20322	145150634	77280120
ASIA	dirofilaria_immitis_chrX	9800001	9900000	0	93792	0	8525798	9274
AUS	dirofilaria_immitis_chrX	9800001	9900000	0.000198219	93792	71057	358477528	558248
CENAM	dirofilaria_immitis_chrX	9800001	9900000	0.00021832	93792	7737	35438835	14541
USA	dirofilaria_immitis_chrX	9800001	9900000	0.000211389	93792	45112	213407888	250288
EUR	dirofilaria_immitis_chrX	9800001	9900000	4.54228e-05	93792	1603	35290673	162703
CENAM	dirofilaria_immitis_chrX	9900001	10000000	7.59828e-05	94931	2726	35876543	59917
ASIA	dirofilaria_immitis_chrX	9900001	10000000	3.01077e-06	94931	26	8635667	15703
USA	dirofilaria_immitis_chrX	9900001	10000000	0.000225548	94933	48683	215843609	725851
EUR	dirofilaria_immitis_chrX	9900001	10000000	5.62824e-05	94931	2009	35695022	241438
AUS	dirofilaria_immitis_chrX	9900001	10000000	0.000147817	94931	53610	362678662	1249298
EUR	dirofilaria_immitis_chrX	10000001	10100000	5.08384e-05	96021	1833	36055400	243940
AUS	dirofilaria_immitis_chrX	10000001	10100000	0.000132866	96028	48725	366721980	880860
ASIA	dirofilaria_immitis_chrX	10000001	10100000	1.26053e-05	96016	110	8726521	12209
CENAM	dirofilaria_immitis_chrX	10000001	10100000	9.14285e-05	96021	3318	36290672	8668
USA	dirofilaria_immitis_chrX	10000001	10100000	0.000186754	96030	40770	218308171	448169
USA	dirofilaria_immitis_chrX	10100001	10200000	0.000223423	94676	48085	215219126	1698868
ASIA	dirofilaria_immitis_chrX	10100001	10200000	0	94605	0	8605135	60158
EUR	dirofilaria_immitis_chrX	10100001	10200000	0.000224259	94673	7970	35539207	455087
AUS	dirofilaria_immitis_chrX	10100001	10200000	0.000197015	94749	71224	361515425	2998219
CENAM	dirofilaria_immitis_chrX	10100001	10200000	0.000156232	94644	5585	35748206	246088
USA	dirofilaria_immitis_chrX	10200001	10300000	0.000268071	96299	58710	219008807	360315
AUS	dirofilaria_immitis_chrX	10200001	10300000	0.000190074	96299	69940	367962234	670338
EUR	dirofilaria_immitis_chrX	10200001	10300000	0.000288819	96299	10465	36233827	167195
ASIA	dirofilaria_immitis_chrX	10200001	10300000	0	96299	0	8760634	2575
CENAM	dirofilaria_immitis_chrX	10200001	10300000	0.000231294	96299	8419	36399516	1506
AUS	dirofilaria_immitis_chrX	10300001	10400000	2.00556e-05	94257	7226	360298426	517370
EUR	dirofilaria_immitis_chrX	10300001	10400000	0.000243725	94257	8641	35453871	175275
USA	dirofilaria_immitis_chrX	10300001	10400000	0.000148355	94257	31826	214525793	191653
CENAM	dirofilaria_immitis_chrX	10300001	10400000	0.000229623	94257	8181	35627947	1199
ASIA	dirofilaria_immitis_chrX	10300001	10400000	1.51589e-06	94257	13	8575812	1575
AUS	dirofilaria_immitis_chrX	10400001	10500000	3.76045e-05	94493	13509	359238946	2920478
USA	dirofilaria_immitis_chrX	10400001	10500000	0.000200855	94493	42960	213885327	1631697
EUR	dirofilaria_immitis_chrX	10400001	10500000	0.000305471	94431	10786	35309364	452460
ASIA	dirofilaria_immitis_chrX	10400001	10500000	8.89371e-06	94510	76	8545365	63963
CENAM	dirofilaria_immitis_chrX	10400001	10500000	0.000223911	94486	7967	35581030	180794
EUR	dirofilaria_immitis_chrX	10500001	10600000	3.98948e-05	95248	1425	35718985	330875
ASIA	dirofilaria_immitis_chrX	10500001	10600000	0	95179	0	8646336	32334
CENAM	dirofilaria_immitis_chrX	10500001	10600000	0.000160442	95263	5771	35969490	80370
USA	dirofilaria_immitis_chrX	10500001	10600000	0.000400353	95258	86686	216523829	729031
AUS	dirofilaria_immitis_chrX	10500001	10600000	3.04079e-05	95243	11054	363523545	1552815
EUR	dirofilaria_immitis_chrX	10600001	10700000	0.000155593	95368	5562	35747223	301881
USA	dirofilaria_immitis_chrX	10600001	10700000	0.000288843	95368	62595	216709366	538938
ASIA	dirofilaria_immitis_chrX	10600001	10700000	6.80561e-06	95368	59	8669321	9167
CENAM	dirofilaria_immitis_chrX	10600001	10700000	0.000226677	95368	8170	36042487	6617
AUS	dirofilaria_immitis_chrX	10600001	10700000	0.000233384	95368	84975	364098738	969966
EUR	dirofilaria_immitis_chrX	10700001	10800000	0.000105967	94451	3763	35510947	191531
ASIA	dirofilaria_immitis_chrX	10700001	10800000	0	94451	0	8589491	5550
CENAM	dirofilaria_immitis_chrX	10700001	10800000	0.000168308	94451	6009	35702478	0
AUS	dirofilaria_immitis_chrX	10700001	10800000	0.000267024	94451	96395	360997215	561213
USA	dirofilaria_immitis_chrX	10700001	10800000	0.000251956	94451	54135	214858962	300416
CENAM	dirofilaria_immitis_chrX	10800001	10900000	0.000150773	95001	5410	35881828	32708
USA	dirofilaria_immitis_chrX	10800001	10900000	0.00026893	95001	58089	216000076	437260
AUS	dirofilaria_immitis_chrX	10800001	10900000	0.000261788	94998	94976	362797574	908362
ASIA	dirofilaria_immitis_chrX	10800001	10900000	4.05427e-06	94994	35	8632879	13213
EUR	dirofilaria_immitis_chrX	10800001	10900000	0.000124798	95000	4452	35673723	240813
CENAM	dirofilaria_immitis_chrX	10900001	11000000	0.000159132	93576	5621	35322944	137236
AUS	dirofilaria_immitis_chrX	10900001	11000000	0.000166395	93543	59437	357204278	1900402
ASIA	dirofilaria_immitis_chrX	10900001	11000000	3.06097e-06	93515	26	8494033	42677
USA	dirofilaria_immitis_chrX	10900001	11000000	0.000332915	93578	70802	212673020	1026160
EUR	dirofilaria_immitis_chrX	10900001	11000000	0.000253574	93578	8923	35188920	271260
USA	dirofilaria_immitis_chrX	11000001	11100000	0.000554549	95198	120119	216606615	254429
AUS	dirofilaria_immitis_chrX	11000001	11100000	0.000264091	95198	96103	363901760	516184
CENAM	dirofilaria_immitis_chrX	11000001	11100000	0.000341604	95198	12292	35983164	1680
EUR	dirofilaria_immitis_chrX	11000001	11100000	0.000283292	95198	10141	35796963	187881
ASIA	dirofilaria_immitis_chrX	11000001	11100000	6.69992e-06	95198	58	8656819	6199
ASIA	dirofilaria_immitis_chrX	11100001	11200000	1.49902e-06	95442	13	8672361	12861
EUR	dirofilaria_immitis_chrX	11100001	11200000	0.000204589	95442	7336	35857180	219896
CENAM	dirofilaria_immitis_chrX	11100001	11200000	0.000327754	95442	11822	36069721	7355
USA	dirofilaria_immitis_chrX	11100001	11200000	0.000530505	95442	115021	216814005	602871
AUS	dirofilaria_immitis_chrX	11100001	11200000	0.000324202	95442	118129	364368911	983065
USA	dirofilaria_immitis_chrX	11200001	11300000	0.000502703	94038	107604	214050718	167846
AUS	dirofilaria_immitis_chrX	11200001	11300000	0.000278313	94038	100089	359627645	349819
ASIA	dirofilaria_immitis_chrX	11200001	11300000	0	94038	0	8553561	3897
CENAM	dirofilaria_immitis_chrX	11200001	11300000	0.000158807	94038	5645	35546364	0
EUR	dirofilaria_immitis_chrX	11200001	11300000	0.000181176	94038	6407	35363458	182906
EUR	dirofilaria_immitis_chrX	11300001	11400000	0.000180446	95400	6457	35783512	277688
CENAM	dirofilaria_immitis_chrX	11300001	11400000	0.000189977	95400	6850	36056976	4224
AUS	dirofilaria_immitis_chrX	11300001	11400000	0.000167955	95400	61193	364341879	849321
ASIA	dirofilaria_immitis_chrX	11300001	11400000	1.50129e-06	95400	13	8659202	22198
USA	dirofilaria_immitis_chrX	11300001	11400000	0.000391693	95400	85044	217118927	202273
ASIA	dirofilaria_immitis_chrX	11400001	11500000	0	94526	0	8597789	4077
EUR	dirofilaria_immitis_chrX	11400001	11500000	0.000205494	94526	7303	35538773	192055
AUS	dirofilaria_immitis_chrX	11400001	11500000	0.000155521	94526	56193	361321856	523672
CENAM	dirofilaria_immitis_chrX	11400001	11500000	0.000218722	94526	7815	35730208	620
USA	dirofilaria_immitis_chrX	11400001	11500000	0.000455001	94526	97890	215142169	188059
ASIA	dirofilaria_immitis_chrX	11500001	11600000	0	84752	0	7659578	937829
USA	dirofilaria_immitis_chrX	11500001	11600000	0.000517168	86348	99204	191821635	23396971
CENAM	dirofilaria_immitis_chrX	11500001	11600000	0.000141107	86242	4499	31883523	3828783
EUR	dirofilaria_immitis_chrX	11500001	11600000	0.000432526	86056	13684	31637382	4074924
AUS	dirofilaria_immitis_chrX	11500001	11600000	0.000253622	85128	81531	321466772	40191184
ASIA	dirofilaria_immitis_chrX	11600001	11700000	0	94692	0	8609222	7750
CENAM	dirofilaria_immitis_chrX	11600001	11700000	0.000325569	94692	11653	35792728	848
EUR	dirofilaria_immitis_chrX	11600001	11700000	0.000275145	94692	9789	35577653	215923
AUS	dirofilaria_immitis_chrX	11600001	11700000	0.000187787	94692	68005	362138190	342786
USA	dirofilaria_immitis_chrX	11600001	11700000	0.000466849	94692	100651	215596523	111853
AUS	dirofilaria_immitis_chrX	11700001	11800000	0.000412778	95813	151193	366281219	490945
EUR	dirofilaria_immitis_chrX	11700001	11800000	0.000662953	95813	23918	36077947	139367
ASIA	dirofilaria_immitis_chrX	11700001	11800000	2.75317e-06	95813	24	8717213	1770
CENAM	dirofilaria_immitis_chrX	11700001	11800000	0.000298652	95813	10815	36212683	4631
USA	dirofilaria_immitis_chrX	11700001	11800000	0.000790667	95813	172433	218085481	176533
USA	dirofilaria_immitis_chrX	11800001	11900000	0.000707397	94185	151594	214298467	1056819
CENAM	dirofilaria_immitis_chrX	11800001	11900000	0.000445169	94178	15838	35577463	157523
EUR	dirofilaria_immitis_chrX	11800001	11900000	0.000616078	94188	21819	35415965	319021
ASIA	dirofilaria_immitis_chrX	11800001	11900000	0	94165	0	8561069	41798
AUS	dirofilaria_immitis_chrX	11800001	11900000	0.000398044	94173	143212	359789546	2098090
AUS	dirofilaria_immitis_chrX	11900001	12000000	0.00038676	94987	140448	363139487	470749
EUR	dirofilaria_immitis_chrX	11900001	12000000	0.000504342	94987	17998	35686131	218955
CENAM	dirofilaria_immitis_chrX	11900001	12000000	0.000450404	94987	16171	35903316	1770
ASIA	dirofilaria_immitis_chrX	11900001	12000000	0	94987	0	8640592	3225
USA	dirofilaria_immitis_chrX	11900001	12000000	0.000575011	94987	124329	216220060	160326
ASIA	dirofilaria_immitis_chrX	12000001	12100000	4.89866e-06	94241	42	8573767	2164
AUS	dirofilaria_immitis_chrX	12000001	12100000	7.35317e-05	94241	26485	360184789	569759
EUR	dirofilaria_immitis_chrX	12000001	12100000	0.000518224	94241	18372	35451857	171241
CENAM	dirofilaria_immitis_chrX	12000001	12100000	0.000301742	94241	10749	35623098	0
USA	dirofilaria_immitis_chrX	12000001	12100000	0.000529486	94241	113619	214583375	97623
ASIA	dirofilaria_immitis_chrX	12100001	12200000	1.39819e-05	95963	122	8725546	7087
AUS	dirofilaria_immitis_chrX	12100001	12200000	0.000124568	95963	45659	366537334	809030
USA	dirofilaria_immitis_chrX	12100001	12200000	0.000746752	95963	162744	217935922	667792
EUR	dirofilaria_immitis_chrX	12100001	12200000	0.0006958	95963	25073	36034769	239245
CENAM	dirofilaria_immitis_chrX	12100001	12200000	0.000273992	95963	9938	36271143	2871
AUS	dirofilaria_immitis_chrX	12200001	12300000	4.75186e-05	95121	17197	361900423	2222765
CENAM	dirofilaria_immitis_chrX	12200001	12300000	0.000307128	95121	11043	35955738	0
USA	dirofilaria_immitis_chrX	12200001	12300000	0.000451593	95121	97657	216250153	435485
ASIA	dirofilaria_immitis_chrX	12200001	12300000	0	94706	0	8595034	60977
EUR	dirofilaria_immitis_chrX	12200001	12300000	0.000513437	95121	18328	35696689	259049
ASIA	dirofilaria_immitis_chrX	12300001	12400000	0	94834	0	8625342	15290
CENAM	dirofilaria_immitis_chrX	12300001	12400000	0.000100731	94952	3615	35887788	4068
USA	dirofilaria_immitis_chrX	12300001	12400000	0.000516033	94952	111511	216092894	207762
EUR	dirofilaria_immitis_chrX	12300001	12400000	0.000471059	94952	16795	35653715	238141
AUS	dirofilaria_immitis_chrX	12300001	12400000	3.22436e-05	94952	11687	362459788	1016468
EUR	dirofilaria_immitis_chrX	12400001	12500000	0.000477394	95620	17148	35920033	224327
USA	dirofilaria_immitis_chrX	12400001	12500000	0.000577705	95620	125697	217579780	242580
CENAM	dirofilaria_immitis_chrX	12400001	12500000	0.000202909	95620	7334	36144360	0
AUS	dirofilaria_immitis_chrX	12400001	12500000	4.60886e-05	95620	16850	365600057	433303
ASIA	dirofilaria_immitis_chrX	12400001	12500000	6.43767e-06	95620	56	8698795	2625
EUR	dirofilaria_immitis_chrX	12500001	12600000	0.000735729	95952	26394	35874611	395245
AUS	dirofilaria_immitis_chrX	12500001	12600000	2.38057e-05	95952	8712	365963411	1340845
CENAM	dirofilaria_immitis_chrX	12500001	12600000	0.000217252	95951	7844	36105595	164261
USA	dirofilaria_immitis_chrX	12500001	12600000	0.000604233	95952	131500	217631157	947499
ASIA	dirofilaria_immitis_chrX	12500001	12600000	8.26737e-06	95949	72	8708936	22696
EUR	dirofilaria_immitis_chrX	12600001	12700000	0.000440931	93872	15544	35252651	611611
ASIA	dirofilaria_immitis_chrX	12600001	12700000	4.57023e-06	93863	39	8533488	100501
CENAM	dirofilaria_immitis_chrX	12600001	12700000	0.000264767	93875	9392	35472679	391583
AUS	dirofilaria_immitis_chrX	12600001	12700000	1.63531e-05	93877	5865	358647769	4549043
USA	dirofilaria_immitis_chrX	12600001	12700000	0.00047508	93883	101439	213520007	2614355
EUR	dirofilaria_immitis_chrX	12700001	12800000	0.000590913	94490	20968	35484097	233123
ASIA	dirofilaria_immitis_chrX	12700001	12800000	1.48986e-05	94490	128	8591431	7159
CENAM	dirofilaria_immitis_chrX	12700001	12800000	0.000289559	94490	10342	35716327	893
USA	dirofilaria_immitis_chrX	12700001	12800000	0.000404714	94490	87060	215114888	133332
AUS	dirofilaria_immitis_chrX	12700001	12800000	6.43669e-05	94490	23245	361132786	574934
ASIA	dirofilaria_immitis_chrX	12800001	12900000	2.0472e-05	92985	173	8450580	53552
USA	dirofilaria_immitis_chrX	12800001	12900000	0.000234737	93040	49647	211500693	1382963
CENAM	dirofilaria_immitis_chrX	12800001	12900000	0.0001359	92979	4772	35114148	210708
AUS	dirofilaria_immitis_chrX	12800001	12900000	0.000142483	92964	50586	355031030	2703226
EUR	dirofilaria_immitis_chrX	12800001	12900000	0.000252216	92982	8810	34930431	394425
AUS	dirofilaria_immitis_chrX	12900001	13000000	6.40863e-05	95640	23430	365600745	509175
CENAM	dirofilaria_immitis_chrX	12900001	13000000	3.4881e-05	95640	1261	36151512	408
ASIA	dirofilaria_immitis_chrX	12900001	13000000	1.37975e-05	95640	120	8697215	6025
EUR	dirofilaria_immitis_chrX	12900001	13000000	0.000283267	95640	10171	35906115	245805
USA	dirofilaria_immitis_chrX	12900001	13000000	0.000232838	95640	50711	217794947	72973
CENAM	dirofilaria_immitis_chrX	13000001	13100000	0.000660081	93603	22632	34286704	2138510
EUR	dirofilaria_immitis_chrX	13000001	13100000	0.000602499	93216	19880	32995905	3429309
AUS	dirofilaria_immitis_chrX	13000001	13100000	0.000818129	93950	274782	335866443	33011121
ASIA	dirofilaria_immitis_chrX	13000001	13100000	0.000581983	93056	4541	7802640	966393
USA	dirofilaria_immitis_chrX	13000001	13100000	0.000928923	94130	189555	204058955	15455959
AUS	dirofilaria_immitis_chrX	13100001	13200000	0.000654318	95260	238157	363977485	4766099
ASIA	dirofilaria_immitis_chrX	13100001	13200000	0.000499161	95258	4320	8654519	111329
EUR	dirofilaria_immitis_chrX	13100001	13200000	0.000456527	95252	16351	35816054	595930
CENAM	dirofilaria_immitis_chrX	13100001	13200000	0.000443465	95261	15944	35953214	458770
USA	dirofilaria_immitis_chrX	13100001	13200000	0.000888208	95261	192175	216362668	3072516
EUR	dirofilaria_immitis_chrX	13200001	13300000	0.00119669	94540	41588	34752450	1668228
ASIA	dirofilaria_immitis_chrX	13200001	13300000	0.00104237	94754	8816	8457677	310264
AUS	dirofilaria_immitis_chrX	13200001	13300000	0.0014642	95269	518954	354427724	14403904
USA	dirofilaria_immitis_chrX	13200001	13300000	0.00175795	95315	371956	211585153	7902425
CENAM	dirofilaria_immitis_chrX	13200001	13300000	0.00115141	95041	40684	35334116	1086562
USA	dirofilaria_immitis_chrX	13300001	13400000	0.00168492	94646	361704	214671508	932080
AUS	dirofilaria_immitis_chrX	13300001	13400000	0.00128941	94646	465308	360868100	1436788
ASIA	dirofilaria_immitis_chrX	13300001	13400000	0.000837579	94646	7205	8602172	10614
CENAM	dirofilaria_immitis_chrX	13300001	13400000	0.000998351	94530	35552	35610707	165481
EUR	dirofilaria_immitis_chrX	13300001	13400000	0.000820905	94646	29210	35582680	193508
ASIA	dirofilaria_immitis_chrX	13400001	13500000	0.000588506	94343	5049	8579353	5860
CENAM	dirofilaria_immitis_chrX	13400001	13500000	0.00089705	94343	31988	35659087	2567
EUR	dirofilaria_immitis_chrX	13400001	13500000	0.000951042	94343	33809	35549412	112242
AUS	dirofilaria_immitis_chrX	13400001	13500000	0.00107466	94343	387989	361035212	109792
USA	dirofilaria_immitis_chrX	13400001	13500000	0.00150823	94343	323775	214672435	240919
AUS	dirofilaria_immitis_chrX	13500001	13600000	0.00109588	94323	395381	360787120	281324
CENAM	dirofilaria_immitis_chrX	13500001	13600000	0.00106726	94323	38051	35653066	1028
USA	dirofilaria_immitis_chrX	13500001	13600000	0.00125417	94323	268948	214442690	425104
ASIA	dirofilaria_immitis_chrX	13500001	13600000	0.000663918	94323	5693	8574860	8533
EUR	dirofilaria_immitis_chrX	13500001	13600000	0.000729464	94323	25923	35537049	117045
ASIA	dirofilaria_immitis_chrX	13600001	13700000	0.000687206	94261	5751	8368665	252948
CENAM	dirofilaria_immitis_chrX	13600001	13700000	0.00085238	94290	29399	34490495	1322359
USA	dirofilaria_immitis_chrX	13600001	13700000	0.00180886	94500	382601	211515092	4309462
AUS	dirofilaria_immitis_chrX	13600001	13700000	0.00136586	94505	477577	349652775	13023429
EUR	dirofilaria_immitis_chrX	13600001	13700000	0.000778491	94303	27335	35112797	700057
ASIA	dirofilaria_immitis_chrX	13700001	13800000	0.00115521	95037	9777	8463421	204511
EUR	dirofilaria_immitis_chrX	13700001	13800000	0.00157735	95066	55099	34931472	1073784
USA	dirofilaria_immitis_chrX	13700001	13800000	0.00221101	95250	467304	211352961	5631095
CENAM	dirofilaria_immitis_chrX	13700001	13800000	0.00121258	95075	43111	35552980	452276
AUS	dirofilaria_immitis_chrX	13700001	13800000	0.00159342	95246	568851	356999826	7624830
AUS	dirofilaria_immitis_chrX	13800001	13900000	0.00110502	94666	398176	360334032	2047416
EUR	dirofilaria_immitis_chrX	13800001	13900000	0.000754062	94584	26666	35363122	420626
ASIA	dirofilaria_immitis_chrX	13800001	13900000	0.00101891	94652	8706	8544421	70185
CENAM	dirofilaria_immitis_chrX	13800001	13900000	0.000799524	94666	28537	35692467	91281
USA	dirofilaria_immitis_chrX	13800001	13900000	0.00131331	94666	281116	214051452	1597696
EUR	dirofilaria_immitis_chrX	13900001	14000000	0.0037059	93689	128486	34670632	743810
ASIA	dirofilaria_immitis_chrX	13900001	14000000	0.0019017	93434	15997	8411932	113767
CENAM	dirofilaria_immitis_chrX	13900001	14000000	0.00372326	93689	130043	34927166	487276
AUS	dirofilaria_immitis_chrX	13900001	14000000	0.00195423	93688	678522	347206470	11435022
USA	dirofilaria_immitis_chrX	13900001	14000000	0.00276685	93689	580024	209633638	3789904
AUS	dirofilaria_immitis_chrX	14000001	14100000	0.00191386	92678	641221	335041265	25062523
CENAM	dirofilaria_immitis_chrX	14000001	14100000	0.00256552	90623	85768	33431098	2127740
ASIA	dirofilaria_immitis_chrX	14000001	14100000	0.00167559	90078	13376	7982854	577607
EUR	dirofilaria_immitis_chrX	14000001	14100000	0.00163408	91098	54053	33078576	2480262
USA	dirofilaria_immitis_chrX	14000001	14100000	0.00252915	92285	505121	199720011	14573727
USA	dirofilaria_immitis_chrX	14100001	14200000	0.00202081	90660	413525	204633684	1935356
AUS	dirofilaria_immitis_chrX	14100001	14200000	0.00169369	90666	583432	344473146	2649894
CENAM	dirofilaria_immitis_chrX	14100001	14200000	0.000889491	90642	30410	34188095	88945
EUR	dirofilaria_immitis_chrX	14100001	14200000	0.00117879	90653	39956	33895850	381190
ASIA	dirofilaria_immitis_chrX	14100001	14200000	0.0010168	90651	8323	8185445	66435
EUR	dirofilaria_immitis_chrX	14200001	14300000	0.000700214	93869	24741	35333494	148988
AUS	dirofilaria_immitis_chrX	14200001	14300000	0.00105097	93869	377286	358989691	340841
ASIA	dirofilaria_immitis_chrX	14200001	14300000	0.000654168	93869	5577	8525336	16743
CENAM	dirofilaria_immitis_chrX	14200001	14300000	0.000591612	93869	20987	35474238	8244
USA	dirofilaria_immitis_chrX	14200001	14300000	0.00135422	93869	288851	213296521	537061
USA	dirofilaria_immitis_chrX	14300001	14400000	0.00197486	92050	411606	208422869	1267031
EUR	dirofilaria_immitis_chrX	14300001	14400000	0.00119133	92049	41163	34552245	242655
AUS	dirofilaria_immitis_chrX	14300001	14400000	0.00162361	92050	569623	350836561	1530839
CENAM	dirofilaria_immitis_chrX	14300001	14400000	0.000716887	92047	24916	34755823	39077
ASIA	dirofilaria_immitis_chrX	14300001	14400000	0.00113266	92047	9427	8322883	53667
CENAM	dirofilaria_immitis_chrX	14400001	14500000	0.000633378	92047	21991	34720180	73586
AUS	dirofilaria_immitis_chrX	14400001	14500000	0.00147551	92047	517485	350715853	1640063
EUR	dirofilaria_immitis_chrX	14400001	14500000	0.000732651	92047	25319	34558066	235700
USA	dirofilaria_immitis_chrX	14400001	14500000	0.00201121	92047	419269	208466127	1216939
ASIA	dirofilaria_immitis_chrX	14400001	14500000	0.00140161	92041	11677	8331139	45138
ASIA	dirofilaria_immitis_chrX	14500001	14600000	0.00101507	92906	8565	8437873	16573
AUS	dirofilaria_immitis_chrX	14500001	14600000	0.00168652	92906	598125	354650378	993790
USA	dirofilaria_immitis_chrX	14500001	14600000	0.00223111	92906	469221	210308390	1331478
EUR	dirofilaria_immitis_chrX	14500001	14600000	0.00129238	92906	45137	34925411	193057
CENAM	dirofilaria_immitis_chrX	14500001	14600000	0.000653328	92906	22939	35110989	7479
AUS	dirofilaria_immitis_chrX	14600001	14700000	0.00127247	91818	385465	302927542	67048658
CENAM	dirofilaria_immitis_chrX	14600001	14700000	0.000135799	89354	4151	30567345	5966355
USA	dirofilaria_immitis_chrX	14600001	14700000	0.00162332	90981	298322	183772558	36396142
ASIA	dirofilaria_immitis_chrX	14600001	14700000	0.00073338	86391	5261	7173632	1621518
EUR	dirofilaria_immitis_chrX	14600001	14700000	0.000916273	87965	27171	29653822	6879878
ASIA	dirofilaria_immitis_chrX	14700001	14800000	0.00107235	92727	9021	8412386	25771
AUS	dirofilaria_immitis_chrX	14700001	14800000	0.00151923	92727	536917	353413262	1545694
EUR	dirofilaria_immitis_chrX	14700001	14800000	0.00133023	92727	46369	34857991	192815
USA	dirofilaria_immitis_chrX	14700001	14800000	0.00198019	92727	416303	210233744	998362
CENAM	dirofilaria_immitis_chrX	14700001	14800000	0.000159911	92727	5603	35038322	12484
AUS	dirofilaria_immitis_chrX	14800001	14900000	0.00165308	95168	596419	360791967	3591525
CENAM	dirofilaria_immitis_chrX	14800001	14900000	0.000796417	95163	28564	35865640	115802
ASIA	dirofilaria_immitis_chrX	14800001	14900000	0.00110706	95158	9357	8452101	210098
USA	dirofilaria_immitis_chrX	14800001	14900000	0.00246907	95182	532668	215736141	1104401
EUR	dirofilaria_immitis_chrX	14800001	14900000	0.00171381	95170	61089	35645092	336350
AUS	dirofilaria_immitis_chrX	14900001	15000000	0.00216141	95376	763470	353228449	12188603
EUR	dirofilaria_immitis_chrX	14900001	15000000	0.00160645	95277	56301	35046778	1036724
USA	dirofilaria_immitis_chrX	14900001	15000000	0.00266826	95403	566268	212223664	5231938
CENAM	dirofilaria_immitis_chrX	14900001	15000000	0.00154301	95319	54216	35136470	947032
ASIA	dirofilaria_immitis_chrX	14900001	15000000	0.00149965	94971	12638	8427302	259467
AUS	dirofilaria_immitis_chrX	15000001	15100000	0.00183855	94023	650750	353948067	7185453
EUR	dirofilaria_immitis_chrX	15000001	15100000	0.00111711	93931	38809	34740489	920031
USA	dirofilaria_immitis_chrX	15000001	15100000	0.00246845	94272	519050	210273584	4632936
ASIA	dirofilaria_immitis_chrX	15000001	15100000	0.00142881	93734	12055	8437097	147843
CENAM	dirofilaria_immitis_chrX	15000001	15100000	0.00114468	94127	40179	35100513	560007
CENAM	dirofilaria_immitis_chrX	15100001	15200000	0.000684652	94020	24326	35530439	9121
ASIA	dirofilaria_immitis_chrX	15100001	15200000	0.000931526	94020	7954	8538675	17145
USA	dirofilaria_immitis_chrX	15100001	15200000	0.00152388	94020	325034	213293754	883806
AUS	dirofilaria_immitis_chrX	15100001	15200000	0.00116156	94020	417357	359308634	599926
EUR	dirofilaria_immitis_chrX	15100001	15200000	0.000912743	94020	32247	35329763	209797
CENAM	dirofilaria_immitis_chrX	15200001	15300000	0.00072103	95041	25886	35901416	24082
USA	dirofilaria_immitis_chrX	15200001	15300000	0.00173442	95041	374156	215723371	780027
ASIA	dirofilaria_immitis_chrX	15200001	15300000	0.00112831	95041	9744	8635919	12812
EUR	dirofilaria_immitis_chrX	15200001	15300000	0.00136312	95041	48725	35745201	180297
AUS	dirofilaria_immitis_chrX	15200001	15300000	0.0013229	95041	480688	363359697	457251
ASIA	dirofilaria_immitis_chrX	15300001	15400000	0.000929544	85719	6776	7289599	1338293
USA	dirofilaria_immitis_chrX	15300001	15400000	0.00174718	88080	319383	182799268	33182468
AUS	dirofilaria_immitis_chrX	15300001	15400000	0.0014928	88753	456351	305701089	57239247
EUR	dirofilaria_immitis_chrX	15300001	15400000	0.00115374	87225	34742	30112382	5726554
CENAM	dirofilaria_immitis_chrX	15300001	15400000	0.000709639	87836	21854	30795933	5043003
CENAM	dirofilaria_immitis_chrX	15400001	15500000	0.000470171	88931	15420	32796551	2646997
ASIA	dirofilaria_immitis_chrX	15400001	15500000	0.000805128	88861	6337	7870794	661912
USA	dirofilaria_immitis_chrX	15400001	15500000	0.00149673	90002	294348	196660326	16938622
EUR	dirofilaria_immitis_chrX	15400001	15500000	0.000680722	89319	22204	32618289	2825259
AUS	dirofilaria_immitis_chrX	15400001	15500000	0.00100268	90885	331035	330150123	28786125
AUS	dirofilaria_immitis_chrX	15500001	15600000	0.00155036	93590	550457	355050612	3774624
USA	dirofilaria_immitis_chrX	15500001	15600000	0.00226671	93730	476720	210313632	3219254
CENAM	dirofilaria_immitis_chrX	15500001	15600000	0.000976798	93398	34277	35091178	341408
ASIA	dirofilaria_immitis_chrX	15500001	15600000	0.00099563	93635	8412	8448921	81146
EUR	dirofilaria_immitis_chrX	15500001	15600000	0.00170457	93736	59612	34971956	460630
ASIA	dirofilaria_immitis_chrX	15600001	15700000	0.00126137	94752	10850	8601736	20696
AUS	dirofilaria_immitis_chrX	15600001	15700000	0.00158638	94752	573844	361732224	978432
CENAM	dirofilaria_immitis_chrX	15600001	15700000	0.000655227	94751	23453	35793676	22580
EUR	dirofilaria_immitis_chrX	15600001	15700000	0.00146987	94752	52264	35556770	259486
USA	dirofilaria_immitis_chrX	15600001	15700000	0.00218395	94752	468403	214474893	1370163
EUR	dirofilaria_immitis_chrX	15700001	15800000	0.00159478	95659	57181	35855105	303997
AUS	dirofilaria_immitis_chrX	15700001	15800000	0.00175441	95659	639333	364415360	1767292
USA	dirofilaria_immitis_chrX	15700001	15800000	0.00244296	95659	528813	216463936	1447266
CENAM	dirofilaria_immitis_chrX	15700001	15800000	0.0011692	95659	42219	36109188	49914
ASIA	dirofilaria_immitis_chrX	15700001	15800000	0.00138936	95658	12032	8660078	44891
CENAM	dirofilaria_immitis_chrX	15800001	15900000	0.00100141	95281	36013	35962404	53814
USA	dirofilaria_immitis_chrX	15800001	15900000	0.00210732	95281	454715	215779170	1270948
EUR	dirofilaria_immitis_chrX	15800001	15900000	0.00139964	95281	50035	35748587	267631
AUS	dirofilaria_immitis_chrX	15800001	15900000	0.00146384	95281	531219	362894755	1840913
ASIA	dirofilaria_immitis_chrX	15800001	15900000	0.00138603	95281	11942	8615987	54584
ASIA	dirofilaria_immitis_chrX	15900001	16000000	0.0010268	92938	8250	8034670	713251
CENAM	dirofilaria_immitis_chrX	15900001	16000000	0.00125313	94080	41932	33461704	2875814
USA	dirofilaria_immitis_chrX	15900001	16000000	0.00185389	94311	367804	198395391	20591027
EUR	dirofilaria_immitis_chrX	15900001	16000000	0.0011656	94131	38913	33384389	2953129
AUS	dirofilaria_immitis_chrX	15900001	16000000	0.00162153	94685	539977	333004595	34984873
ASIA	dirofilaria_immitis_chrX	16000001	16100000	0.00051763	95861	4433	8564027	203823
EUR	dirofilaria_immitis_chrX	16000001	16100000	0.0013323	95618	47187	35417625	1002675
AUS	dirofilaria_immitis_chrX	16000001	16100000	0.00122592	96284	442466	360926746	7901054
CENAM	dirofilaria_immitis_chrX	16000001	16100000	0.00104765	95861	37569	35860332	559968
USA	dirofilaria_immitis_chrX	16000001	16100000	0.00151137	96258	324263	214549705	4935595
AUS	dirofilaria_immitis_chrX	16100001	16200000	0.00136847	95615	500219	365532410	481810
USA	dirofilaria_immitis_chrX	16100001	16200000	0.00184711	95615	400247	216688257	1122713
EUR	dirofilaria_immitis_chrX	16100001	16200000	0.00127952	95615	45996	35947753	194717
ASIA	dirofilaria_immitis_chrX	16100001	16200000	0.000555704	95614	4816	8666489	34476
CENAM	dirofilaria_immitis_chrX	16100001	16200000	0.000971364	95615	35100	36134748	7722
AUS	dirofilaria_immitis_chrX	16200001	16300000	0.00141054	96259	497808	352920636	17916864
USA	dirofilaria_immitis_chrX	16200001	16300000	0.00177396	96026	374104	210886009	9795241
CENAM	dirofilaria_immitis_chrX	16200001	16300000	0.0010073	95943	35458	35200939	1417811
ASIA	dirofilaria_immitis_chrX	16200001	16300000	0.000866314	95391	7278	8401112	414513
EUR	dirofilaria_immitis_chrX	16200001	16300000	0.00104519	95331	36338	34766905	1851845
CENAM	dirofilaria_immitis_chrX	16300001	16400000	0.000451991	95477	16238	35925488	173134
ASIA	dirofilaria_immitis_chrX	16300001	16400000	0.000620519	95487	5381	8671770	18639
EUR	dirofilaria_immitis_chrX	16300001	16400000	0.000864156	95499	30947	35811836	286786
USA	dirofilaria_immitis_chrX	16300001	16400000	0.00147802	95499	319641	216262378	1284344
AUS	dirofilaria_immitis_chrX	16300001	16400000	0.00122642	95493	446225	363844184	1725988
AUS	dirofilaria_immitis_chrX	16400001	16500000	0.00167505	95869	612256	365515727	1535881
ASIA	dirofilaria_immitis_chrX	16400001	16500000	0.000994405	95813	8650	8698671	26955
USA	dirofilaria_immitis_chrX	16400001	16500000	0.00206103	95886	447257	217006609	1421699
EUR	dirofilaria_immitis_chrX	16400001	16500000	0.00155145	95886	55879	36017362	227546
CENAM	dirofilaria_immitis_chrX	16400001	16500000	0.00105375	95884	38076	36133717	111191
ASIA	dirofilaria_immitis_chrX	16500001	16600000	0.000675659	96009	5901	8733691	3128
USA	dirofilaria_immitis_chrX	16500001	16600000	0.00159558	96009	348201	218227831	480671
CENAM	dirofilaria_immitis_chrX	16500001	16600000	0.000592447	96009	21491	36275003	16399
AUS	dirofilaria_immitis_chrX	16500001	16600000	0.00136644	96009	501821	367247445	275007
EUR	dirofilaria_immitis_chrX	16500001	16600000	0.00092392	96009	33408	36158971	132431
AUS	dirofilaria_immitis_chrX	16600001	16700000	0.00161068	96852	594901	369347952	1401504
EUR	dirofilaria_immitis_chrX	16600001	16700000	0.000586717	96852	21396	36467354	142702
CENAM	dirofilaria_immitis_chrX	16600001	16700000	0.00225826	96852	82670	36607870	2186
ASIA	dirofilaria_immitis_chrX	16600001	16700000	0.000956437	96852	8414	8797232	16300
USA	dirofilaria_immitis_chrX	16600001	16700000	0.00187956	96852	412958	219709972	918884
CENAM	dirofilaria_immitis_chrX	16700001	16800000	0.00329406	94940	117845	35774970	192864
AUS	dirofilaria_immitis_chrX	16700001	16800000	0.00139204	95103	503159	361454836	2790848
USA	dirofilaria_immitis_chrX	16700001	16800000	0.00164138	94903	352280	214624155	2134379
EUR	dirofilaria_immitis_chrX	16700001	16800000	0.000563012	94929	20068	35644029	323805
ASIA	dirofilaria_immitis_chrX	16700001	16800000	0.000806847	94380	6913	8567921	91002
CENAM	dirofilaria_immitis_chrX	16800001	16900000	0.0010593	90818	33760	31870196	4397770
AUS	dirofilaria_immitis_chrX	16800001	16900000	0.00100627	91436	317894	315913118	51371998
ASIA	dirofilaria_immitis_chrX	16800001	16900000	0.000644302	88945	4867	7553908	1177269
EUR	dirofilaria_immitis_chrX	16800001	16900000	0.000369408	89211	11519	31182329	5085637
USA	dirofilaria_immitis_chrX	16800001	16900000	0.0010738	92383	204012	189990667	28576599
AUS	dirofilaria_immitis_chrX	16900001	17000000	0.000821753	95301	297487	362015006	5767750
EUR	dirofilaria_immitis_chrX	16900001	17000000	0.000348136	95659	12435	35718780	598326
CENAM	dirofilaria_immitis_chrX	16900001	17000000	0.000720198	94968	25798	35820717	496389
ASIA	dirofilaria_immitis_chrX	16900001	17000000	0.000804322	94950	6918	8601030	141977
USA	dirofilaria_immitis_chrX	16900001	17000000	0.00113242	95355	243074	214650106	4213300
EUR	dirofilaria_immitis_chrX	17000001	17100000	0.000235297	96620	8544	36311587	210773
CENAM	dirofilaria_immitis_chrX	17000001	17100000	0.000246107	96620	8988	36520774	1586
USA	dirofilaria_immitis_chrX	17000001	17100000	0.000614068	96620	134587	219172624	927736
AUS	dirofilaria_immitis_chrX	17000001	17100000	0.000680393	96620	251517	369664447	196913
ASIA	dirofilaria_immitis_chrX	17000001	17100000	0.000283242	96620	2489	8787545	4875
ASIA	dirofilaria_immitis_chrX	17100001	17200000	0.000196883	97455	1744	8858067	11430
AUS	dirofilaria_immitis_chrX	17100001	17200000	0.000324897	97467	121168	372942394	161282
USA	dirofilaria_immitis_chrX	17100001	17200000	0.000513739	97467	113603	221129619	900207
CENAM	dirofilaria_immitis_chrX	17100001	17200000	0.000295346	97467	10881	36841479	1047
EUR	dirofilaria_immitis_chrX	17100001	17200000	0.00021473	97467	7874	36669300	173226
EUR	dirofilaria_immitis_chrX	17200001	17300000	0.000270274	96419	9790	36222477	281739
ASIA	dirofilaria_immitis_chrX	17200001	17300000	0.000680328	96432	5948	8742843	45209
USA	dirofilaria_immitis_chrX	17200001	17300000	0.000746589	96428	163393	218852811	1138205
AUS	dirofilaria_immitis_chrX	17200001	17300000	0.000422117	96423	155421	368193955	1483661
CENAM	dirofilaria_immitis_chrX	17200001	17300000	0.000246439	96430	8977	36426923	77293
ASIA	dirofilaria_immitis_chrX	17300001	17400000	0.000414048	97020	3647	8808160	20933
EUR	dirofilaria_immitis_chrX	17300001	17400000	0.000187979	97023	6854	36461473	213221
AUS	dirofilaria_immitis_chrX	17300001	17400000	0.000677775	97023	250988	370311608	1092436
CENAM	dirofilaria_immitis_chrX	17300001	17400000	0.000368917	97017	13490	36566536	108158
USA	dirofilaria_immitis_chrX	17300001	17400000	0.000758596	97023	166774	219845672	1172722
EUR	dirofilaria_immitis_chrX	17400001	17500000	0.000621127	97267	22674	36504606	309948
AUS	dirofilaria_immitis_chrX	17400001	17500000	0.000781809	97301	290246	371249113	1571291
ASIA	dirofilaria_immitis_chrX	17400001	17500000	0.000558382	97255	4927	8823709	39054
USA	dirofilaria_immitis_chrX	17400001	17500000	0.00126518	97269	278497	220124319	1736935
CENAM	dirofilaria_immitis_chrX	17400001	17500000	0.000399233	97313	14664	36730430	84124
CENAM	dirofilaria_immitis_chrX	17500001	17600000	0.000401031	95577	14451	36034613	328231
ASIA	dirofilaria_immitis_chrX	17500001	17600000	0.000281833	95402	2439	8654048	99970
USA	dirofilaria_immitis_chrX	17500001	17600000	0.00115138	95627	248926	216197108	2941936
AUS	dirofilaria_immitis_chrX	17500001	17600000	0.000921493	95586	335835	364446627	3799317
EUR	dirofilaria_immitis_chrX	17500001	17600000	0.000928527	95627	33308	35871884	490960
EUR	dirofilaria_immitis_chrX	17600001	17700000	0.000369126	96384	13399	36299245	133907
USA	dirofilaria_immitis_chrX	17600001	17700000	0.000508435	96384	111523	219345525	217227
CENAM	dirofilaria_immitis_chrX	17600001	17700000	0.000169176	96266	6155	36382261	50891
AUS	dirofilaria_immitis_chrX	17600001	17700000	0.000365784	96384	134770	368441884	516068
ASIA	dirofilaria_immitis_chrX	17600001	17700000	0.000131212	96384	1150	8764472	6472
USA	dirofilaria_immitis_chrX	17700001	17800000	0.000331042	95424	71916	217241578	134294
ASIA	dirofilaria_immitis_chrX	17700001	17800000	0.000224001	95424	1945	8682984	600
CENAM	dirofilaria_immitis_chrX	17700001	17800000	4.27241e-05	95424	1541	36068629	1643
AUS	dirofilaria_immitis_chrX	17700001	17800000	0.000229667	95424	83889	365263067	20005
EUR	dirofilaria_immitis_chrX	17700001	17800000	0.000249166	95424	8951	35923833	146439
CENAM	dirofilaria_immitis_chrX	17800001	17900000	0.00015758	96835	5768	36603630	0
AUS	dirofilaria_immitis_chrX	17800001	17900000	0.000272124	96835	100865	370657946	26434
ASIA	dirofilaria_immitis_chrX	17800001	17900000	0.00017045	96835	1502	8811960	25
USA	dirofilaria_immitis_chrX	17800001	17900000	0.000382957	96835	84441	220497066	93064
EUR	dirofilaria_immitis_chrX	17800001	17900000	0.000368467	96835	13448	36497157	106473
ASIA	dirofilaria_immitis_chrX	17900001	18000000	2.20939e-05	96474	193	8735462	49314
EUR	dirofilaria_immitis_chrX	17900001	18000000	0.000223809	96492	8084	36120032	370576
AUS	dirofilaria_immitis_chrX	17900001	18000000	0.000142492	96536	52383	367621575	1918233
USA	dirofilaria_immitis_chrX	17900001	18000000	0.00026143	96536	57169	218678125	1230883
CENAM	dirofilaria_immitis_chrX	17900001	18000000	0.000174648	96519	6350	36358856	131752
AUS	dirofilaria_immitis_chrX	18000001	18100000	0.000140238	96414	51217	365214505	3877427
USA	dirofilaria_immitis_chrX	18000001	18100000	0.000362859	96364	78802	217169887	2472595
CENAM	dirofilaria_immitis_chrX	18000001	18100000	9.34e-05	96199	3373	36113482	332900
ASIA	dirofilaria_immitis_chrX	18000001	18100000	5.48685e-05	96145	477	8693514	80615
EUR	dirofilaria_immitis_chrX	18000001	18100000	0.000355161	96256	12746	35887958	558424
ASIA	dirofilaria_immitis_chrX	18100001	18200000	2.85293e-05	96296	250	8762936	0
AUS	dirofilaria_immitis_chrX	18100001	18200000	0.000459984	96296	169554	368608463	12625
CENAM	dirofilaria_immitis_chrX	18100001	18200000	0.000329975	96296	12011	36399729	159
EUR	dirofilaria_immitis_chrX	18100001	18200000	0.000346703	96296	12585	36299029	100859
USA	dirofilaria_immitis_chrX	18100001	18200000	0.000661598	96296	145044	219232758	129530
EUR	dirofilaria_immitis_chrX	18200001	18300000	0.000430897	96026	15595	36191934	105894
AUS	dirofilaria_immitis_chrX	18200001	18300000	0.000458007	96026	168312	367487645	99883
ASIA	dirofilaria_immitis_chrX	18200001	18300000	0.000273075	96026	2386	8737541	825
USA	dirofilaria_immitis_chrX	18200001	18300000	0.000585937	96026	128124	218665224	82004
CENAM	dirofilaria_immitis_chrX	18200001	18300000	0.000291147	96026	10568	36297828	0
USA	dirofilaria_immitis_chrX	18300001	18400000	0.000492429	95079	105871	214997555	2710905
EUR	dirofilaria_immitis_chrX	18300001	18400000	0.000302393	94731	10730	35483590	641870
ASIA	dirofilaria_immitis_chrX	18300001	18400000	0.000404657	94750	3468	8570223	126647
CENAM	dirofilaria_immitis_chrX	18300001	18400000	0.00026925	94991	9598	35647215	478245
AUS	dirofilaria_immitis_chrX	18300001	18400000	0.000475248	95083	171830	361558277	4283683
USA	dirofilaria_immitis_chrX	18400001	18500000	0.000743445	96852	162869	219073507	2785469
AUS	dirofilaria_immitis_chrX	18400001	18500000	0.000492486	96984	181155	367837948	4978628
EUR	dirofilaria_immitis_chrX	18400001	18500000	0.000356816	96556	12926	36226002	588174
ASIA	dirofilaria_immitis_chrX	18400001	18500000	0.000367855	96635	3222	8758895	103777
CENAM	dirofilaria_immitis_chrX	18400001	18500000	0.000240953	96824	8786	36463559	350617
CENAM	dirofilaria_immitis_chrX	18500001	18600000	0.000278743	97805	10305	36969603	687
AUS	dirofilaria_immitis_chrX	18500001	18600000	0.000336357	97805	125921	374367467	30073
USA	dirofilaria_immitis_chrX	18500001	18600000	0.000509049	97805	113354	222677942	121848
ASIA	dirofilaria_immitis_chrX	18500001	18600000	0.000290396	97805	2584	8898205	2050
EUR	dirofilaria_immitis_chrX	18500001	18600000	0.000290712	97805	10714	36854379	115911
ASIA	dirofilaria_immitis_chrX	18600001	18700000	0.000209729	96619	1844	8792279	50
AUS	dirofilaria_immitis_chrX	18600001	18700000	0.000474257	96619	175404	369850439	7093
EUR	dirofilaria_immitis_chrX	18600001	18700000	0.000410352	96619	14941	36410176	111806
CENAM	dirofilaria_immitis_chrX	18600001	18700000	0.000426839	96619	15589	36521982	0
USA	dirofilaria_immitis_chrX	18600001	18700000	0.00046782	96619	102905	219967210	130872
EUR	dirofilaria_immitis_chrX	18700001	18800000	0.000485347	96957	17733	36536717	113029
USA	dirofilaria_immitis_chrX	18700001	18800000	0.000596835	96957	131750	220747636	120410
AUS	dirofilaria_immitis_chrX	18700001	18800000	0.000375028	96957	139170	371092400	58996
ASIA	dirofilaria_immitis_chrX	18700001	18800000	0.000143741	96957	1268	8821436	1651
CENAM	dirofilaria_immitis_chrX	18700001	18800000	0.000402652	96957	14757	36649481	265
USA	dirofilaria_immitis_chrX	18800001	18900000	0.000444144	95638	96748	217830380	32984
CENAM	dirofilaria_immitis_chrX	18800001	18900000	0.000335669	95638	12134	36148750	2414
ASIA	dirofilaria_immitis_chrX	18800001	18900000	0.000124784	95638	1086	8703058	0
EUR	dirofilaria_immitis_chrX	18800001	18900000	0.000428268	95638	15448	36070840	80324
AUS	dirofilaria_immitis_chrX	18800001	18900000	0.00023138	95638	84700	366064412	37852
AUS	dirofilaria_immitis_chrX	18900001	19000000	0.00016524	94150	56037	339124812	39740004
EUR	dirofilaria_immitis_chrX	18900001	19000000	0.000120654	93483	3916	32456498	4954918
ASIA	dirofilaria_immitis_chrX	18900001	19000000	0.000161014	93435	1311	8142157	864295
CENAM	dirofilaria_immitis_chrX	18900001	19000000	9.72142e-05	93791	3316	34110236	3301180
USA	dirofilaria_immitis_chrX	18900001	19000000	0.000209572	94168	42190	201314763	24143453
CENAM	dirofilaria_immitis_chrX	19000001	19100000	5.29742e-05	97160	1865	35205823	2086901
ASIA	dirofilaria_immitis_chrX	19000001	19100000	8.84355e-05	96308	740	8367676	610202
AUS	dirofilaria_immitis_chrX	19000001	19100000	0.000125529	97298	43634	347600800	30062024
USA	dirofilaria_immitis_chrX	19000001	19100000	0.000141615	97154	29501	208317979	16424945
EUR	dirofilaria_immitis_chrX	19000001	19100000	0.000141831	96182	4704	33166197	4126527
ASIA	dirofilaria_immitis_chrX	19100001	19200000	9.65278e-05	97972	823	8526038	460212
USA	dirofilaria_immitis_chrX	19100001	19200000	0.000132736	98447	28019	211088435	13864065
EUR	dirofilaria_immitis_chrX	19100001	19200000	9.9117e-05	97721	3331	33606747	3720753
AUS	dirofilaria_immitis_chrX	19100001	19200000	0.000143763	98547	50998	354735754	23279246
CENAM	dirofilaria_immitis_chrX	19100001	19200000	7.72025e-05	98404	2778	35983301	1344199
ASIA	dirofilaria_immitis_chrX	19200001	19300000	9.65883e-05	96446	841	8707061	91001
USA	dirofilaria_immitis_chrX	19200001	19300000	0.0003525	96580	76724	217656613	2584983
AUS	dirofilaria_immitis_chrX	19200001	19300000	0.000392801	96580	143780	366037598	4061098
CENAM	dirofilaria_immitis_chrX	19200001	19300000	0.000138203	96565	5011	36258252	287544
EUR	dirofilaria_immitis_chrX	19200001	19300000	0.000341379	96496	12253	35892625	653171
USA	dirofilaria_immitis_chrX	19300001	19400000	0.000316023	95964	69061	218531374	74618
AUS	dirofilaria_immitis_chrX	19300001	19400000	0.000340215	95964	124967	367317955	32237
CENAM	dirofilaria_immitis_chrX	19300001	19400000	0.000164178	95964	5955	36271583	2809
EUR	dirofilaria_immitis_chrX	19300001	19400000	0.000181197	95964	6553	36165106	109286
ASIA	dirofilaria_immitis_chrX	19300001	19400000	0.000102377	95964	894	8732399	325
USA	dirofilaria_immitis_chrX	19400001	19500000	0.000342116	96383	73456	214710507	5542479
ASIA	dirofilaria_immitis_chrX	19400001	19500000	0.000114286	95090	980	8575014	223503
CENAM	dirofilaria_immitis_chrX	19400001	19500000	0.00018154	95299	6467	35623010	924676
AUS	dirofilaria_immitis_chrX	19400001	19500000	0.000266747	95812	96140	360416223	9701613
EUR	dirofilaria_immitis_chrX	19400001	19500000	0.00030439	95633	10780	35415035	1132651
ASIA	dirofilaria_immitis_chrX	19500001	19600000	0.000153739	95496	1336	8690061	75
USA	dirofilaria_immitis_chrX	19500001	19600000	0.000340984	95496	74153	217467422	72466
AUS	dirofilaria_immitis_chrX	19500001	19600000	0.000409716	95496	149767	365538432	20256
EUR	dirofilaria_immitis_chrX	19500001	19600000	0.000254263	95496	9147	35974507	122981
CENAM	dirofilaria_immitis_chrX	19500001	19600000	0.000125937	95496	4546	36097488	0
CENAM	dirofilaria_immitis_chrX	19600001	19700000	0.000335665	95948	12174	36268291	53
ASIA	dirofilaria_immitis_chrX	19600001	19700000	0.000128171	95948	1119	8730517	751
USA	dirofilaria_immitis_chrX	19600001	19700000	0.000233683	95948	51057	218488035	81509
EUR	dirofilaria_immitis_chrX	19600001	19700000	0.000149181	95948	5393	36150741	117603
AUS	dirofilaria_immitis_chrX	19600001	19700000	0.00022109	95948	81195	367248430	40514
ASIA	dirofilaria_immitis_chrX	19700001	19800000	0.000103643	95955	905	8731905	0
USA	dirofilaria_immitis_chrX	19700001	19800000	0.000202837	95955	44313	218465657	119833
EUR	dirofilaria_immitis_chrX	19700001	19800000	0.000155095	95955	5607	36151952	119038
CENAM	dirofilaria_immitis_chrX	19700001	19800000	0.000252185	95955	9147	36270990	0
AUS	dirofilaria_immitis_chrX	19700001	19800000	0.000272708	95955	100170	367315567	173
ASIA	dirofilaria_immitis_chrX	19800001	19900000	8.37307e-05	95680	729	8706480	400
CENAM	dirofilaria_immitis_chrX	19800001	19900000	8.23955e-05	95680	2980	36167040	0
USA	dirofilaria_immitis_chrX	19800001	19900000	0.000164409	95680	35822	217883097	75943
AUS	dirofilaria_immitis_chrX	19800001	19900000	0.000212609	95680	77865	366235896	27144
EUR	dirofilaria_immitis_chrX	19800001	19900000	0.000149558	95680	5393	36059662	107378
CENAM	dirofilaria_immitis_chrX	19900001	20000000	0.000104726	95212	3769	35989129	1007
EUR	dirofilaria_immitis_chrX	19900001	20000000	0.000136824	95212	4906	35856213	133923
ASIA	dirofilaria_immitis_chrX	19900001	20000000	0.00010065	95212	872	8663729	563
USA	dirofilaria_immitis_chrX	19900001	20000000	0.000170386	95212	36950	216860012	32924
AUS	dirofilaria_immitis_chrX	19900001	20000000	0.00018005	95212	65618	364443255	28281
EUR	dirofilaria_immitis_chrX	20000001	20100000	0.000134596	94614	4699	34911840	1270320
AUS	dirofilaria_immitis_chrX	20000001	20100000	0.000216015	95037	76652	354845808	11570352
CENAM	dirofilaria_immitis_chrX	20000001	20100000	8.39433e-05	93835	2940	35023647	1158513
ASIA	dirofilaria_immitis_chrX	20000001	20100000	7.80445e-05	93694	658	8431091	279429
USA	dirofilaria_immitis_chrX	20000001	20100000	0.000192338	94626	40673	211466010	6584150
EUR	dirofilaria_immitis_chrX	20100001	20200000	6.56493e-05	95534	2363	35994277	117575
AUS	dirofilaria_immitis_chrX	20100001	20200000	0.00018451	95534	67472	365682134	22018
USA	dirofilaria_immitis_chrX	20100001	20200000	0.000193764	95534	42143	217496906	129546
CENAM	dirofilaria_immitis_chrX	20100001	20200000	0.000210136	95534	7588	36109928	1924
ASIA	dirofilaria_immitis_chrX	20100001	20200000	8.24799e-05	95534	717	8693029	565
AUS	dirofilaria_immitis_chrX	20200001	20300000	0.00048814	96433	178811	366310582	2834942
USA	dirofilaria_immitis_chrX	20200001	20300000	0.00035908	96433	78376	218268799	1405575
EUR	dirofilaria_immitis_chrX	20200001	20300000	0.000109664	96388	3959	36101234	350440
CENAM	dirofilaria_immitis_chrX	20200001	20300000	0.000206157	96432	7474	36253848	197826
ASIA	dirofilaria_immitis_chrX	20200001	20300000	0.000123829	96427	1080	8721732	53671
EUR	dirofilaria_immitis_chrX	20300001	20400000	0.000188677	95550	6729	35664199	559919
CENAM	dirofilaria_immitis_chrX	20300001	20400000	0.000370508	95719	13364	36069404	154714
USA	dirofilaria_immitis_chrX	20300001	20400000	0.000410259	95528	88471	215646680	2656338
AUS	dirofilaria_immitis_chrX	20300001	20400000	0.000571016	95575	206882	362305205	4535863
ASIA	dirofilaria_immitis_chrX	20300001	20400000	0.000119373	95393	1029	8620015	100606
AUS	dirofilaria_immitis_chrX	20400001	20500000	0.000363775	95646	133188	366127525	5363
EUR	dirofilaria_immitis_chrX	20400001	20500000	0.00016417	95646	5916	36035892	118296
ASIA	dirofilaria_immitis_chrX	20400001	20500000	8.52503e-05	95646	742	8703786	0
CENAM	dirofilaria_immitis_chrX	20400001	20500000	0.000304335	95646	11003	36154188	0
USA	dirofilaria_immitis_chrX	20400001	20500000	0.000387358	95646	84380	217834812	46776
EUR	dirofilaria_immitis_chrX	20500001	20600000	0.000136283	95836	4921	36108560	117448
AUS	dirofilaria_immitis_chrX	20500001	20600000	0.000205734	95836	75475	366857271	2937
CENAM	dirofilaria_immitis_chrX	20500001	20600000	0.000229642	95836	8319	36226008	0
USA	dirofilaria_immitis_chrX	20500001	20600000	0.000404319	95836	88220	218194176	120232
ASIA	dirofilaria_immitis_chrX	20500001	20600000	5.66444e-05	95836	494	8721076	0
USA	dirofilaria_immitis_chrX	20600001	20700000	0.000326498	95520	69865	213982898	3805292
ASIA	dirofilaria_immitis_chrX	20600001	20700000	0.000133771	94819	1145	8559389	140666
CENAM	dirofilaria_immitis_chrX	20600001	20700000	0.000189542	95020	6709	35395757	742933
AUS	dirofilaria_immitis_chrX	20600001	20700000	0.000198342	95582	71388	359923298	6052642
EUR	dirofilaria_immitis_chrX	20600001	20700000	9.38704e-05	95377	3313	35293339	845351
CENAM	dirofilaria_immitis_chrX	20700001	20800000	0.000202859	96440	7395	36453851	469
ASIA	dirofilaria_immitis_chrX	20700001	20800000	0.000138788	96440	1218	8775990	50
USA	dirofilaria_immitis_chrX	20700001	20800000	0.000270115	96440	59287	219488123	202197
AUS	dirofilaria_immitis_chrX	20700001	20800000	0.000241112	96440	88974	369015416	156904
EUR	dirofilaria_immitis_chrX	20700001	20800000	9.68993e-05	96440	3520	36326362	127958
AUS	dirofilaria_immitis_chrX	20800001	20900000	0.000175323	95197	63887	364395553	18563
CENAM	dirofilaria_immitis_chrX	20800001	20900000	0.00019778	95197	7117	35984466	0
ASIA	dirofilaria_immitis_chrX	20800001	20900000	0.000134608	95197	1166	8662176	751
EUR	dirofilaria_immitis_chrX	20800001	20900000	0.000108243	95197	3886	35900567	83899
USA	dirofilaria_immitis_chrX	20800001	20900000	0.000332396	95197	72066	216807527	51239
USA	dirofilaria_immitis_chrX	20900001	21000000	0.000289311	96000	62589	216337754	2976696
AUS	dirofilaria_immitis_chrX	20900001	21000000	0.000188942	95903	68710	363657200	4883500
EUR	dirofilaria_immitis_chrX	20900001	21000000	0.000197054	95610	7040	35726234	665716
ASIA	dirofilaria_immitis_chrX	20900001	21000000	0.000159386	95474	1379	8651944	109081
CENAM	dirofilaria_immitis_chrX	20900001	21000000	0.000152267	95623	5479	35982760	409190
ASIA	dirofilaria_immitis_chrX	21000001	21100000	7.55768e-05	95015	651	8613752	105322
CENAM	dirofilaria_immitis_chrX	21000001	21100000	0.000143238	95381	5128	35800670	417022
USA	dirofilaria_immitis_chrX	21000001	21100000	0.000181695	95318	39155	215498388	2765904
AUS	dirofilaria_immitis_chrX	21000001	21100000	0.000206539	95364	74795	362135406	4640586
EUR	dirofilaria_immitis_chrX	21000001	21100000	0.000229298	95098	8173	35643609	574083
AUS	dirofilaria_immitis_chrX	21100001	21200000	0.00016095	95174	58426	363007929	1318143
EUR	dirofilaria_immitis_chrX	21100001	21200000	0.000203517	95174	7291	35825038	150734
CENAM	dirofilaria_immitis_chrX	21100001	21200000	0.000153271	95174	5514	35975401	371
USA	dirofilaria_immitis_chrX	21100001	21200000	0.000164917	95174	35741	216721130	85242
ASIA	dirofilaria_immitis_chrX	21100001	21200000	4.93562e-05	95163	425	8610877	49957
CENAM	dirofilaria_immitis_chrX	21200001	21300000	0.000163795	86864	4734	28902009	7990035
ASIA	dirofilaria_immitis_chrX	21200001	21300000	8.23544e-05	80114	556	6751308	2130110
AUS	dirofilaria_immitis_chrX	21200001	21300000	0.000234555	85829	67091	286035711	87569433
EUR	dirofilaria_immitis_chrX	21200001	21300000	0.000198025	86670	5719	28880249	8011795
USA	dirofilaria_immitis_chrX	21200001	21300000	0.000251134	88953	42799	170422652	51905592
EUR	dirofilaria_immitis_chrX	21300001	21400000	4.63365e-05	52516	272	5870100	31803648
CENAM	dirofilaria_immitis_chrX	21300001	21400000	6.97624e-05	50832	358	5131704	32542044
AUS	dirofilaria_immitis_chrX	21300001	21400000	0.000110929	53020	3798	34238169	347283279
USA	dirofilaria_immitis_chrX	21300001	21400000	0.000189882	63864	4299	22640375	204398773
ASIA	dirofilaria_immitis_chrX	21300001	21400000	3.09508e-05	31585	24	775423	8294183
EUR	dirofilaria_immitis_chrX	21400001	21500000	5.85341e-05	46483	253	4322269	33365465
ASIA	dirofilaria_immitis_chrX	21400001	21500000	4.92485e-05	30185	33	670071	8402902
CENAM	dirofilaria_immitis_chrX	21400001	21500000	0	37713	0	3237044	34450690
USA	dirofilaria_immitis_chrX	21400001	21500000	6.13968e-05	57412	1053	17150740	209972694
AUS	dirofilaria_immitis_chrX	21400001	21500000	6.28605e-05	49824	1560	24816861	356846223
AUS	dirofilaria_immitis_chrX	21500001	21600000	0.000139389	70032	17491	125483733	253285383
USA	dirofilaria_immitis_chrX	21500001	21600000	0.000139227	71775	10707	76903261	148498005
EUR	dirofilaria_immitis_chrX	21500001	21600000	7.44368e-05	66986	1142	15341872	22060094
ASIA	dirofilaria_immitis_chrX	21500001	21600000	0.000108867	57224	337	3095518	5908659
CENAM	dirofilaria_immitis_chrX	21500001	21600000	0.000106138	63915	1383	13030228	24371738
AUS	dirofilaria_immitis_chrX	21600001	21700000	0.000233415	95230	82759	354557691	13355217
EUR	dirofilaria_immitis_chrX	21600001	21700000	0.000158925	94380	5539	34852975	1476983
ASIA	dirofilaria_immitis_chrX	21600001	21700000	8.92046e-05	94105	752	8430060	316041
USA	dirofilaria_immitis_chrX	21600001	21700000	0.000253791	95446	53603	211209038	7731820
CENAM	dirofilaria_immitis_chrX	21600001	21700000	8.93415e-05	94748	3132	35056496	1273462
USA	dirofilaria_immitis_chrX	21700001	21800000	0.00020066	94620	43126	214921186	2805498
AUS	dirofilaria_immitis_chrX	21700001	21800000	0.000168455	94633	60872	361355479	4517105
EUR	dirofilaria_immitis_chrX	21700001	21800000	0.000129824	94589	4618	35571312	557172
ASIA	dirofilaria_immitis_chrX	21700001	21800000	8.3103e-05	94610	713	8579715	117883
CENAM	dirofilaria_immitis_chrX	21700001	21800000	8.66383e-05	94614	3091	35677044	451440
CENAM	dirofilaria_immitis_chrX	21800001	21900000	6.82344e-05	97276	2509	36770328	0
ASIA	dirofilaria_immitis_chrX	21800001	21900000	0.000148213	97276	1312	8852116	0
EUR	dirofilaria_immitis_chrX	21800001	21900000	0.000164076	97276	6013	36647580	122748
USA	dirofilaria_immitis_chrX	21800001	21900000	0.000233631	97276	51751	221506948	87780
AUS	dirofilaria_immitis_chrX	21800001	21900000	0.000201804	97276	75144	372361456	11072
CENAM	dirofilaria_immitis_chrX	21900001	22000000	0.000148172	96774	5398	36430646	149926
AUS	dirofilaria_immitis_chrX	21900001	22000000	0.000191692	96774	70635	368481190	1969682
ASIA	dirofilaria_immitis_chrX	21900001	22000000	0.000153553	96774	1346	8765680	40754
EUR	dirofilaria_immitis_chrX	21900001	22000000	0.000119474	96645	4329	36233842	346730
USA	dirofilaria_immitis_chrX	21900001	22000000	0.000239155	96774	52421	219192424	1258748
ASIA	dirofilaria_immitis_chrX	22000001	22100000	0.000175504	95557	1514	8626565	69122
AUS	dirofilaria_immitis_chrX	22000001	22100000	0.000131874	95557	48137	365023566	768630
USA	dirofilaria_immitis_chrX	22000001	22100000	0.000170886	95557	37189	217624183	54663
EUR	dirofilaria_immitis_chrX	22000001	22100000	7.31371e-05	95557	2632	35987198	133348
CENAM	dirofilaria_immitis_chrX	22000001	22100000	6.84652e-05	95557	2473	36120546	0
USA	dirofilaria_immitis_chrX	22100001	22200000	0.000155296	96643	34174	220056685	96069
AUS	dirofilaria_immitis_chrX	22100001	22200000	0.000113827	96643	42095	369814361	135043
CENAM	dirofilaria_immitis_chrX	22100001	22200000	8.00186e-05	96643	2923	36529013	2041
EUR	dirofilaria_immitis_chrX	22100001	22200000	7.28002e-05	96643	2647	36359809	171245
ASIA	dirofilaria_immitis_chrX	22100001	22200000	0.000140665	96643	1237	8793950	563
CENAM	dirofilaria_immitis_chrX	22200001	22300000	7.38822e-05	95178	2658	35976190	1094
USA	dirofilaria_immitis_chrX	22200001	22300000	0.000196231	95178	42529	216729528	85956
EUR	dirofilaria_immitis_chrX	22200001	22300000	7.35702e-05	95178	2637	35843309	133975
AUS	dirofilaria_immitis_chrX	22200001	22300000	0.000176747	95178	64390	364305520	35864
ASIA	dirofilaria_immitis_chrX	22200001	22300000	0.000192352	95178	1666	8661198	0
ASIA	dirofilaria_immitis_chrX	22300001	22400000	0.000110474	29140	100	905188	8146036
USA	dirofilaria_immitis_chrX	22300001	22400000	0.000123752	58763	2746	22189539	204389453
CENAM	dirofilaria_immitis_chrX	22300001	22400000	4.71698e-05	41858	192	4070400	33526992
EUR	dirofilaria_immitis_chrX	22300001	22400000	1.59409e-05	51152	96	6022230	31575162
AUS	dirofilaria_immitis_chrX	22300001	22400000	8.21425e-05	50609	3334	40588008	340160184
EUR	dirofilaria_immitis_chrX	22400001	22500000	0.000126175	48733	746	5912425	31709537
ASIA	dirofilaria_immitis_chrX	22400001	22500000	5.28752e-05	35354	59	1115836	7941303
AUS	dirofilaria_immitis_chrX	22400001	22500000	5.34276e-05	54466	2581	48308393	332688619
CENAM	dirofilaria_immitis_chrX	22400001	22500000	0.000163934	42254	689	4202912	33419050
USA	dirofilaria_immitis_chrX	22400001	22500000	0.000102402	57594	2777	27118488	199608574
USA	dirofilaria_immitis_chrX	22500001	22600000	7.36689e-05	63783	2664	36161777	190401269
CENAM	dirofilaria_immitis_chrX	22500001	22600000	3.36665e-05	48665	177	5257445	32337301
ASIA	dirofilaria_immitis_chrX	22500001	22600000	9.55412e-05	34785	139	1454869	7595718
AUS	dirofilaria_immitis_chrX	22500001	22600000	0.00013865	55035	8627	62221446	318499950
EUR	dirofilaria_immitis_chrX	22500001	22600000	9.05002e-05	50812	620	6850810	30743936
AUS	dirofilaria_immitis_chrX	22600001	22700000	0	54562	0	54851351	327029929
ASIA	dirofilaria_immitis_chrX	22600001	22700000	0	34739	0	1310368	7767792
USA	dirofilaria_immitis_chrX	22600001	22700000	5.07968e-05	63101	1491	29352249	197901031
CENAM	dirofilaria_immitis_chrX	22600001	22700000	4.76137e-05	46699	288	6048680	31660600
EUR	dirofilaria_immitis_chrX	22600001	22700000	6.34797e-05	56782	429	6758065	30951215
AUS	dirofilaria_immitis_chrX	22700001	22800000	0	54676	0	56549236	324562616
USA	dirofilaria_immitis_chrX	22700001	22800000	2.2977e-05	63146	723	31466240	195329162
CENAM	dirofilaria_immitis_chrX	22700001	22800000	3.9533e-05	48489	258	6526196	31107106
ASIA	dirofilaria_immitis_chrX	22700001	22800000	0	30612	0	1165650	7894219
EUR	dirofilaria_immitis_chrX	22700001	22800000	2.87549e-05	52872	184	6398904	31234398
CENAM	dirofilaria_immitis_chrX	22800001	22900000	0.000102294	93529	3239	31663645	5801447
EUR	dirofilaria_immitis_chrX	22800001	22900000	7.25028e-05	91514	2132	29405760	8059332
USA	dirofilaria_immitis_chrX	22800001	22900000	0.000122548	94828	22699	185225711	40555981
ASIA	dirofilaria_immitis_chrX	22800001	22900000	0.000163512	90263	1211	7406171	1613203
AUS	dirofilaria_immitis_chrX	22800001	22900000	0.000147372	95500	45893	311409687	67998705
AUS	dirofilaria_immitis_chrX	22900001	23000000	0.000110724	97395	38612	348722005	28508255
USA	dirofilaria_immitis_chrX	22900001	23000000	0.000142845	97467	29820	208757909	15727601
CENAM	dirofilaria_immitis_chrX	22900001	23000000	0.000220467	97056	7748	35143648	2106362
ASIA	dirofilaria_immitis_chrX	22900001	23000000	0.00010063	96368	845	8397125	570470
EUR	dirofilaria_immitis_chrX	22900001	23000000	0.000380438	96539	12690	33356297	3893713
USA	dirofilaria_immitis_chrX	23000001	23100000	0.000193147	97182	38994	201887531	22873617
ASIA	dirofilaria_immitis_chrX	23000001	23100000	0.000153535	94902	1240	8076355	902251
AUS	dirofilaria_immitis_chrX	23000001	23100000	0.000168832	97050	56340	333704613	43988835
CENAM	dirofilaria_immitis_chrX	23000001	23100000	0.000303336	96720	10446	34437078	2858670
EUR	dirofilaria_immitis_chrX	23000001	23100000	0.000426211	95188	13525	31733084	5562664
CENAM	dirofilaria_immitis_chrX	23100001	23200000	0.000189678	97194	6675	35191131	2231625
AUS	dirofilaria_immitis_chrX	23100001	23200000	0.000141836	97463	49096	346146825	32832831
USA	dirofilaria_immitis_chrX	23100001	23200000	0.00020237	97273	42228	208667410	16859146
ASIA	dirofilaria_immitis_chrX	23100001	23200000	5.15345e-05	96782	431	8363329	645853
EUR	dirofilaria_immitis_chrX	23100001	23200000	0.000242727	96598	8063	33218373	4204383
USA	dirofilaria_immitis_chrX	23200001	23300000	0.00021532	97136	43486	201959977	23145149
CENAM	dirofilaria_immitis_chrX	23200001	23300000	0.00014723	96241	5065	34401861	2950965
AUS	dirofilaria_immitis_chrX	23200001	23300000	0.00014917	96664	49960	334919113	43352363
EUR	dirofilaria_immitis_chrX	23200001	23300000	0.000191374	95194	6148	32125539	5227287
ASIA	dirofilaria_immitis_chrX	23200001	23300000	3.58429e-05	94871	289	8062970	929377
ASIA	dirofilaria_immitis_chrX	23300001	23400000	7.02969e-05	95320	570	8108463	916462
EUR	dirofilaria_immitis_chrX	23300001	23400000	0.000336722	95552	10936	32477790	5010360
AUS	dirofilaria_immitis_chrX	23300001	23400000	0.000220167	97321	73731	334886609	44755291
CENAM	dirofilaria_immitis_chrX	23300001	23400000	0.000375613	96605	13053	34751204	2736946
USA	dirofilaria_immitis_chrX	23300001	23400000	0.000350985	96859	71253	203008666	22911984
USA	dirofilaria_immitis_chrX	23400001	23500000	0.000202032	97941	42849	212089691	12801303
CENAM	dirofilaria_immitis_chrX	23400001	23500000	0.00013547	97655	4880	36022699	1294595
EUR	dirofilaria_immitis_chrX	23400001	23500000	0.000231403	97118	7924	34243234	3074060
AUS	dirofilaria_immitis_chrX	23400001	23500000	0.000234473	98034	82594	352253417	25658227
ASIA	dirofilaria_immitis_chrX	23400001	23500000	2.43248e-05	97039	207	8509846	473947
EUR	dirofilaria_immitis_chrX	23500001	23600000	0.00046093	94509	15552	33740457	3271035
ASIA	dirofilaria_immitis_chrX	23500001	23600000	0.000238616	94211	1970	8255947	654227
CENAM	dirofilaria_immitis_chrX	23500001	23600000	0.000278052	94685	9663	34752469	2259023
USA	dirofilaria_immitis_chrX	23500001	23600000	0.00053193	95120	110198	207166369	15881723
AUS	dirofilaria_immitis_chrX	23500001	23600000	0.000420293	95312	144419	343614861	31199931
CENAM	dirofilaria_immitis_chrX	23600001	23700000	0.000475638	95716	16797	35314698	1395906
USA	dirofilaria_immitis_chrX	23600001	23700000	0.000641531	95814	135458	211148131	10086673
AUS	dirofilaria_immitis_chrX	23600001	23700000	0.000691957	96175	244689	353618683	18149021
ASIA	dirofilaria_immitis_chrX	23600001	23700000	0.000235392	93792	1981	8415754	421984
EUR	dirofilaria_immitis_chrX	23600001	23700000	0.000294128	95128	10276	34937179	1773425
CENAM	dirofilaria_immitis_chrX	23700001	23800000	0.000430565	96458	15697	36456737	4387
AUS	dirofilaria_immitis_chrX	23700001	23800000	0.000513442	96458	189468	369015600	225624
USA	dirofilaria_immitis_chrX	23700001	23800000	0.000440152	96458	96278	218738017	993307
ASIA	dirofilaria_immitis_chrX	23700001	23800000	0.000227092	96458	1992	8771782	5896
EUR	dirofilaria_immitis_chrX	23700001	23800000	0.000284177	96458	10322	36322410	138714
AUS	dirofilaria_immitis_chrX	23800001	23900000	0.000648728	96250	238245	367249564	1195436
USA	dirofilaria_immitis_chrX	23800001	23900000	0.000966822	96250	211259	218508573	748927
EUR	dirofilaria_immitis_chrX	23800001	23900000	0.000382765	96250	13838	36152702	229798
ASIA	dirofilaria_immitis_chrX	23800001	23900000	0.000392667	96185	3432	8740238	18512
CENAM	dirofilaria_immitis_chrX	23800001	23900000	0.000537506	96250	19503	36284267	98233
AUS	dirofilaria_immitis_chrX	23900001	24000000	0.000468664	96559	172995	369123515	504337
EUR	dirofilaria_immitis_chrX	23900001	24000000	0.000223351	96559	8111	36315091	184211
USA	dirofilaria_immitis_chrX	23900001	24000000	0.00067715	96559	148744	219661735	299667
CENAM	dirofilaria_immitis_chrX	23900001	24000000	0.000334446	96559	12190	36448330	50972
ASIA	dirofilaria_immitis_chrX	23900001	24000000	0.000386795	96503	3392	8769514	17355
ASIA	dirofilaria_immitis_chrX	24000001	24100000	0.000218614	94659	1883	8613369	600
CENAM	dirofilaria_immitis_chrX	24000001	24100000	0.000186132	94659	6660	35781102	0
EUR	dirofilaria_immitis_chrX	24000001	24100000	0.000129857	94659	4630	35654697	126405
AUS	dirofilaria_immitis_chrX	24000001	24100000	0.000320592	94659	116154	362311005	43647
USA	dirofilaria_immitis_chrX	24000001	24100000	0.000572211	94659	123350	215567379	65823
EUR	dirofilaria_immitis_chrX	24100001	24200000	0.000182689	95192	6454	35327703	896793
CENAM	dirofilaria_immitis_chrX	24100001	24200000	0.000221911	95554	7891	35559375	665121
ASIA	dirofilaria_immitis_chrX	24100001	24200000	0.00036755	95167	3137	8534883	185829
USA	dirofilaria_immitis_chrX	24100001	24200000	0.000632146	95506	135060	213653236	4652060
AUS	dirofilaria_immitis_chrX	24100001	24200000	0.000397973	95627	142757	358710682	8134214
AUS	dirofilaria_immitis_chrX	24200001	24300000	0.000764002	94811	270438	353975529	14442675
EUR	dirofilaria_immitis_chrX	24200001	24300000	0.000345619	94363	12064	34905478	1474376
CENAM	dirofilaria_immitis_chrX	24200001	24300000	0.000459034	95076	16156	35195677	1184177
USA	dirofilaria_immitis_chrX	24200001	24300000	0.000929207	95745	196310	211266122	7975432
ASIA	dirofilaria_immitis_chrX	24200001	24300000	0.000606152	94404	5114	8436834	321279
USA	dirofilaria_immitis_chrX	24300001	24400000	0.000696551	96544	153043	219715397	211835
AUS	dirofilaria_immitis_chrX	24300001	24400000	0.000584737	96544	216074	369523206	47226
CENAM	dirofilaria_immitis_chrX	24300001	24400000	0.000364553	96544	13303	36491301	2331
ASIA	dirofilaria_immitis_chrX	24300001	24400000	0.000429912	96544	3775	8780858	4646
EUR	dirofilaria_immitis_chrX	24300001	24400000	0.000412567	96544	14999	36355305	138327
ASIA	dirofilaria_immitis_chrX	24400001	24500000	0.000503103	95801	4386	8717891	0
USA	dirofilaria_immitis_chrX	24400001	24500000	0.000711346	95801	155171	218137056	97622
AUS	dirofilaria_immitis_chrX	24400001	24500000	0.000500624	95801	183583	366708581	17647
EUR	dirofilaria_immitis_chrX	24400001	24500000	0.00052206	95801	18838	36083988	128790
CENAM	dirofilaria_immitis_chrX	24400001	24500000	0.0002519	95801	9122	36212778	0
CENAM	dirofilaria_immitis_chrX	24500001	24600000	0.000437135	95832	15835	36224496	0
ASIA	dirofilaria_immitis_chrX	24500001	24600000	0.000473322	95832	4127	8719232	1480
USA	dirofilaria_immitis_chrX	24500001	24600000	0.00075221	95832	164105	218163929	141367
AUS	dirofilaria_immitis_chrX	24500001	24600000	0.000480969	95832	176324	366601670	243226
EUR	dirofilaria_immitis_chrX	24500001	24600000	0.000554521	95832	20014	36092379	132117
USA	dirofilaria_immitis_chrX	24600001	24700000	0.000439711	95568	95314	216764963	1360371
ASIA	dirofilaria_immitis_chrX	24600001	24700000	0.000219289	95536	1900	8664357	49166
CENAM	dirofilaria_immitis_chrX	24600001	24700000	0.000236188	95718	8515	36051800	142834
AUS	dirofilaria_immitis_chrX	24600001	24700000	0.000366299	95753	133463	364355180	2187304
EUR	dirofilaria_immitis_chrX	24600001	24700000	0.000292307	95478	10466	35804853	389781
USA	dirofilaria_immitis_chrX	24700001	24800000	0.000241621	94828	51071	211368004	8338262
CENAM	dirofilaria_immitis_chrX	24700001	24800000	0.000309788	94871	10886	35140184	1316782
EUR	dirofilaria_immitis_chrX	24700001	24800000	0.000496829	94804	17336	34893292	1563674
ASIA	dirofilaria_immitis_chrX	24700001	24800000	8.35208e-05	93731	705	8441016	335661
AUS	dirofilaria_immitis_chrX	24700001	24800000	0.000170284	94764	60390	354642750	14556366
USA	dirofilaria_immitis_chrX	24800001	24900000	0.000454403	90926	84546	186059693	34714955
CENAM	dirofilaria_immitis_chrX	24800001	24900000	0.000434961	88662	13355	30703881	5930367
AUS	dirofilaria_immitis_chrX	24800001	24900000	0.000467018	90067	146587	313878799	57115649
EUR	dirofilaria_immitis_chrX	24800001	24900000	0.000293418	87304	8953	30512805	6121443
ASIA	dirofilaria_immitis_chrX	24800001	24900000	0.000166032	85601	1233	7426277	1393079
USA	dirofilaria_immitis_chrX	24900001	25000000	0.000286849	66672	8938	31159222	195016564
EUR	dirofilaria_immitis_chrX	24900001	25000000	0.000178112	54760	1139	6394837	31135649
AUS	dirofilaria_immitis_chrX	24900001	25000000	0.000197526	63879	13358	67626600	312444036
CENAM	dirofilaria_immitis_chrX	24900001	25000000	0.000235085	53554	1509	6418959	31111527
ASIA	dirofilaria_immitis_chrX	24900001	25000000	8.45754e-05	31796	97	1146905	7888212
AUS	dirofilaria_immitis_chrX	25000001	25100000	0.000156192	60194	9376	60028838	320508814
CENAM	dirofilaria_immitis_chrX	25000001	25100000	9.51321e-05	51580	556	5844503	31732099
USA	dirofilaria_immitis_chrX	25000001	25100000	0.000136944	66417	4213	30764438	195689264
ASIA	dirofilaria_immitis_chrX	25000001	25100000	0.00020297	31779	230	1133173	7913046
EUR	dirofilaria_immitis_chrX	25000001	25100000	0.00015154	56500	970	6400959	31175643
AUS	dirofilaria_immitis_chrX	25100001	25200000	0.000965109	85176	243429	252229500	121685712
USA	dirofilaria_immitis_chrX	25100001	25200000	0.00108214	84651	161914	149623820	72888942
EUR	dirofilaria_immitis_chrX	25100001	25200000	0.000630037	81678	15864	25179487	11743175
ASIA	dirofilaria_immitis_chrX	25100001	25200000	0.000714536	75290	4272	5978709	2910080
CENAM	dirofilaria_immitis_chrX	25100001	25200000	0.000586022	81365	14635	24973453	11949209
USA	dirofilaria_immitis_chrX	25200001	25300000	0.00110466	96080	240759	217947804	922436
ASIA	dirofilaria_immitis_chrX	25200001	25300000	0.00038311	96080	3348	8739005	4275
AUS	dirofilaria_immitis_chrX	25200001	25300000	0.000571728	96080	210224	367699556	94684
EUR	dirofilaria_immitis_chrX	25200001	25300000	0.000406493	96080	14706	36177737	140503
CENAM	dirofilaria_immitis_chrX	25200001	25300000	0.000460944	96080	16740	36316772	1468
CENAM	dirofilaria_immitis_chrX	25300001	25400000	0.000803167	95778	29025	36138193	66269
USA	dirofilaria_immitis_chrX	25300001	25400000	0.00122412	95779	265334	216754386	1430176
AUS	dirofilaria_immitis_chrX	25300001	25400000	0.000932363	95779	333198	357369448	9272564
EUR	dirofilaria_immitis_chrX	25300001	25400000	0.00092643	95779	33287	35930396	274066
ASIA	dirofilaria_immitis_chrX	25300001	25400000	0.00048927	95771	4243	8672096	43793
EUR	dirofilaria_immitis_chrX	25400001	25500000	0.000827943	96180	30015	36252478	103562
USA	dirofilaria_immitis_chrX	25400001	25500000	0.00117315	96180	256600	218726944	371096
AUS	dirofilaria_immitis_chrX	25400001	25500000	0.000654189	96180	240796	368083470	93570
CENAM	dirofilaria_immitis_chrX	25400001	25500000	0.000635289	96180	23095	36353549	2491
ASIA	dirofilaria_immitis_chrX	25400001	25500000	0.000604578	96180	5290	8749907	2473
EUR	dirofilaria_immitis_chrX	25500001	25600000	0.000824259	95943	29800	36153698	112756
ASIA	dirofilaria_immitis_chrX	25500001	25600000	0.000739798	95943	6459	8730763	50
AUS	dirofilaria_immitis_chrX	25500001	25600000	0.000925382	95943	339831	367233011	36793
CENAM	dirofilaria_immitis_chrX	25500001	25600000	0.000327403	95943	11873	36264222	2232
USA	dirofilaria_immitis_chrX	25500001	25600000	0.00126552	95943	276073	218149844	408310
ASIA	dirofilaria_immitis_chrX	25600001	25700000	0.0012336	96741	10851	8796238	7921
AUS	dirofilaria_immitis_chrX	25600001	25700000	0.00133847	96749	494968	369801444	553728
USA	dirofilaria_immitis_chrX	25600001	25700000	0.00217089	96749	476867	219664063	730159
CENAM	dirofilaria_immitis_chrX	25600001	25700000	0.0010923	96749	39945	36569596	1526
EUR	dirofilaria_immitis_chrX	25600001	25700000	0.00138612	96749	50472	36412395	158727
ASIA	dirofilaria_immitis_chrX	25700001	25800000	0.00128261	95724	11026	8596528	129371
USA	dirofilaria_immitis_chrX	25700001	25800000	0.00201654	95872	434987	215709084	2726058
CENAM	dirofilaria_immitis_chrX	25700001	25800000	0.000686925	95887	24655	35891834	354208
AUS	dirofilaria_immitis_chrX	25700001	25800000	0.000785255	95853	283605	361162724	5900368
EUR	dirofilaria_immitis_chrX	25700001	25800000	0.00129697	95757	46361	35745736	500306
ASIA	dirofilaria_immitis_chrX	25800001	25900000	0.000848731	91358	6476	7630217	948899
EUR	dirofilaria_immitis_chrX	25800001	25900000	0.00112135	92536	37064	33052899	2583429
USA	dirofilaria_immitis_chrX	25800001	25900000	0.00181971	92934	364767	200453330	14307398
AUS	dirofilaria_immitis_chrX	25800001	25900000	0.00104737	92981	335092	319936193	40952335
CENAM	dirofilaria_immitis_chrX	25800001	25900000	0.000695303	92540	23322	33542219	2094109
ASIA	dirofilaria_immitis_chrX	25900001	26000000	3.4397e-05	93766	293	8518196	21062
AUS	dirofilaria_immitis_chrX	25900001	26000000	0.00120817	93777	432822	358247373	964491
EUR	dirofilaria_immitis_chrX	25900001	26000000	0.000916628	93779	32343	35284742	186022
CENAM	dirofilaria_immitis_chrX	25900001	26000000	0.00059941	93779	21230	35418161	52603
USA	dirofilaria_immitis_chrX	25900001	26000000	0.00142387	93780	303164	212914834	848130
EUR	dirofilaria_immitis_chrX	26000001	26100000	0.00105674	95816	38065	36020999	197449
AUS	dirofilaria_immitis_chrX	26000001	26100000	0.00139228	95816	509542	365977842	805806
ASIA	dirofilaria_immitis_chrX	26000001	26100000	0.000261147	95815	2272	8700073	19183
CENAM	dirofilaria_immitis_chrX	26000001	26100000	0.000472504	95816	17095	36179561	38887
USA	dirofilaria_immitis_chrX	26000001	26100000	0.00158566	95816	344769	217429962	838886
CENAM	dirofilaria_immitis_chrX	26100001	26200000	0.00129514	91178	44307	34210313	570223
AUS	dirofilaria_immitis_chrX	26100001	26200000	0.00147635	91199	509974	345429746	6792190
EUR	dirofilaria_immitis_chrX	26100001	26200000	0.0019336	91159	65768	34013192	767344
ASIA	dirofilaria_immitis_chrX	26100001	26200000	0.000716053	91155	5882	8214478	158614
USA	dirofilaria_immitis_chrX	26100001	26200000	0.00194322	91232	398249	204942701	4660635
AUS	dirofilaria_immitis_chrX	26200001	26300000	0.00120535	90802	368769	305943956	52854484
ASIA	dirofilaria_immitis_chrX	26200001	26300000	0.000922706	84808	6571	7121445	1407985
EUR	dirofilaria_immitis_chrX	26200001	26300000	0.00245121	90931	76404	31169870	4260070
CENAM	dirofilaria_immitis_chrX	26200001	26300000	0.000566983	90042	18170	32046842	3383098
USA	dirofilaria_immitis_chrX	26200001	26300000	0.00144611	91884	269214	186164742	27352198
USA	dirofilaria_immitis_chrX	26300001	26400000	0.00185597	94306	397943	214412131	416937
EUR	dirofilaria_immitis_chrX	26300001	26400000	0.00129964	94306	46161	35518418	129250
ASIA	dirofilaria_immitis_chrX	26300001	26400000	0.00109844	94306	9417	8573061	8785
CENAM	dirofilaria_immitis_chrX	26300001	26400000	0.000550141	94306	19604	35634474	13194
AUS	dirofilaria_immitis_chrX	26300001	26400000	0.00285437	94306	1028411	360294141	709227
ASIA	dirofilaria_immitis_chrX	26400001	26500000	0.000736552	94775	6352	8623965	560
CENAM	dirofilaria_immitis_chrX	26400001	26500000	0.00106019	94775	37980	35823692	1258
AUS	dirofilaria_immitis_chrX	26400001	26500000	0.00149949	94775	543857	362694454	104246
EUR	dirofilaria_immitis_chrX	26400001	26500000	0.00157571	94775	56286	35720958	103992
USA	dirofilaria_immitis_chrX	26400001	26500000	0.00211728	94775	456720	215710526	186924
EUR	dirofilaria_immitis_chrX	26500001	26600000	0.00110537	91395	37729	34132534	1654994
ASIA	dirofilaria_immitis_chrX	26500001	26600000	0.000486891	91193	4013	8242092	373424
AUS	dirofilaria_immitis_chrX	26500001	26600000	0.00103866	91365	358977	345616245	16803483
USA	dirofilaria_immitis_chrX	26500001	26600000	0.00161306	91390	332260	205981435	9690493
CENAM	dirofilaria_immitis_chrX	26500001	26600000	0.00103357	91281	35374	34225167	1562361
ASIA	dirofilaria_immitis_chrX	26600001	26700000	0.00102979	93586	8632	8382284	165892
CENAM	dirofilaria_immitis_chrX	26600001	26700000	0.000809138	93886	28482	35200435	307373
AUS	dirofilaria_immitis_chrX	26600001	26700000	0.00258654	93935	902212	348809819	10777189
EUR	dirofilaria_immitis_chrX	26600001	26700000	0.00156075	93926	54835	35133766	374042
USA	dirofilaria_immitis_chrX	26600001	26700000	0.00195233	93936	413696	211899006	2087202
AUS	dirofilaria_immitis_chrX	26700001	26800000	0.00160154	93970	568896	355217329	6857879
ASIA	dirofilaria_immitis_chrX	26700001	26800000	0.00144493	93748	12221	8457860	149466
EUR	dirofilaria_immitis_chrX	26700001	26800000	0.00157903	94586	55970	35445786	307722
USA	dirofilaria_immitis_chrX	26700001	26800000	0.0018203	93890	385669	211870689	3596219
CENAM	dirofilaria_immitis_chrX	26700001	26800000	0.000988265	94586	34827	35240561	512947
EUR	dirofilaria_immitis_chrX	26800001	26900000	0.00145699	93548	49169	33746956	1654634
AUS	dirofilaria_immitis_chrX	26800001	26900000	0.0017688	93653	608753	344162281	14349059
ASIA	dirofilaria_immitis_chrX	26800001	26900000	0.00125146	93537	10412	8319863	202742
USA	dirofilaria_immitis_chrX	26800001	26900000	0.00219441	93655	458006	208715314	4630776
CENAM	dirofilaria_immitis_chrX	26800001	26900000	0.000445296	93649	15490	34785816	615774
USA	dirofilaria_immitis_chrX	26900001	27000000	0.00231513	90094	467850	202083578	3736000
EUR	dirofilaria_immitis_chrX	26900001	27000000	0.00170563	89969	57051	33448587	704091
CENAM	dirofilaria_immitis_chrX	26900001	27000000	0.000712828	89897	24072	33769734	382944
ASIA	dirofilaria_immitis_chrX	26900001	27000000	0.00125962	89795	10196	8094480	127461
AUS	dirofilaria_immitis_chrX	26900001	27000000	0.00184647	90134	628322	340282320	5581308
USA	dirofilaria_immitis_chrX	27000001	27100000	0.00199319	93688	398857	200110159	13399947
EUR	dirofilaria_immitis_chrX	27000001	27100000	0.00139004	93502	45542	32763174	2665632
ASIA	dirofilaria_immitis_chrX	27000001	27100000	0.00117834	92158	9291	7884801	644356
CENAM	dirofilaria_immitis_chrX	27000001	27100000	0.00215349	93192	71598	33247350	2181456
AUS	dirofilaria_immitis_chrX	27000001	27100000	0.00168079	93671	556214	330923378	27863578
ASIA	dirofilaria_immitis_chrX	27100001	27200000	0.000703878	92546	5922	8413394	8838
AUS	dirofilaria_immitis_chrX	27100001	27200000	0.00122681	92552	434183	353912248	376808
EUR	dirofilaria_immitis_chrX	27100001	27200000	0.000768091	92552	26707	34770619	214037
USA	dirofilaria_immitis_chrX	27100001	27200000	0.00163189	92552	342901	210125180	708276
CENAM	dirofilaria_immitis_chrX	27100001	27200000	0.00687669	92552	240321	34947168	37488
CENAM	dirofilaria_immitis_chrX	27200001	27300000	0.00587058	93844	201720	34361161	1681139
ASIA	dirofilaria_immitis_chrX	27200001	27300000	0.0010635	92838	8754	8231306	445544
AUS	dirofilaria_immitis_chrX	27200001	27300000	0.00180666	93592	620031	343190947	21808853
USA	dirofilaria_immitis_chrX	27200001	27300000	0.00217897	94170	450144	206585236	10622064
EUR	dirofilaria_immitis_chrX	27200001	27300000	0.00146452	93104	50270	34325142	1717158
USA	dirofilaria_immitis_chrX	27300001	27400000	0.0023776	92180	479567	201701809	10001843
CENAM	dirofilaria_immitis_chrX	27300001	27400000	0.00184988	91992	62864	33982809	1146243
AUS	dirofilaria_immitis_chrX	27300001	27400000	0.00219959	92169	746592	339423990	16327362
EUR	dirofilaria_immitis_chrX	27300001	27400000	0.00178662	91616	60047	33609355	1519697
ASIA	dirofilaria_immitis_chrX	27300001	27400000	0.00140165	88589	11049	7882831	574163
USA	dirofilaria_immitis_chrX	27400001	27500000	0.00260288	93831	551699	211957062	1858296
EUR	dirofilaria_immitis_chrX	27400001	27500000	0.00177123	93822	62393	35225731	253727
ASIA	dirofilaria_immitis_chrX	27400001	27500000	0.00127235	93729	10784	8475673	65678
CENAM	dirofilaria_immitis_chrX	27400001	27500000	0.000823272	93832	29145	35401419	78039
AUS	dirofilaria_immitis_chrX	27400001	27500000	0.00206539	93828	735838	356270347	3029561
AUS	dirofilaria_immitis_chrX	27500001	27600000	0.00156268	93417	557943	357041549	558727
ASIA	dirofilaria_immitis_chrX	27500001	27600000	0.000681321	93417	5783	8487920	13027
EUR	dirofilaria_immitis_chrX	27500001	27600000	0.00124907	93417	43849	35105211	206415
CENAM	dirofilaria_immitis_chrX	27500001	27600000	0.000999717	93417	35286	35296003	15623
USA	dirofilaria_immitis_chrX	27500001	27600000	0.00182672	93417	387002	211856135	947791
CENAM	dirofilaria_immitis_chrX	27600001	27700000	0.000553585	94541	19375	34999165	1009871
ASIA	dirofilaria_immitis_chrX	27600001	27700000	0.000733442	93864	6149	8383760	285082
AUS	dirofilaria_immitis_chrX	27600001	27700000	0.00108976	94650	384273	352621467	12041469
EUR	dirofilaria_immitis_chrX	27600001	27700000	0.00112034	94397	39234	35019685	989351
USA	dirofilaria_immitis_chrX	27600001	27700000	0.00150491	94477	318252	211476305	5530531
AUS	dirofilaria_immitis_chrX	27700001	27800000	0.000910379	95007	325473	357513831	6548109
CENAM	dirofilaria_immitis_chrX	27700001	27800000	0.000490095	94973	17449	35603270	346420
EUR	dirofilaria_immitis_chrX	27700001	27800000	0.00110273	94883	38468	34884481	1065209
ASIA	dirofilaria_immitis_chrX	27700001	27800000	0.000693588	94771	5883	8481984	172571
USA	dirofilaria_immitis_chrX	27700001	27800000	0.00125547	94987	267017	212683265	3965925
EUR	dirofilaria_immitis_chrX	27800001	27900000	0.00110423	95835	39754	36001437	224193
AUS	dirofilaria_immitis_chrX	27800001	27900000	0.00126626	95835	463663	366168057	688323
USA	dirofilaria_immitis_chrX	27800001	27900000	0.00158294	95835	344189	217436618	875512
CENAM	dirofilaria_immitis_chrX	27800001	27900000	0.000605738	95835	21938	36216970	8660
ASIA	dirofilaria_immitis_chrX	27800001	27900000	0.000872757	95833	7595	8702311	18674
CENAM	dirofilaria_immitis_chrX	27900001	28000000	0.00097646	94808	34931	35773106	64318
AUS	dirofilaria_immitis_chrX	27900001	28000000	0.00153944	94808	556721	361639410	1285614
EUR	dirofilaria_immitis_chrX	27900001	28000000	0.00117123	94808	41656	35565955	271469
ASIA	dirofilaria_immitis_chrX	27900001	28000000	0.000968787	94808	8318	8585998	41530
USA	dirofilaria_immitis_chrX	27900001	28000000	0.00182084	94808	391149	214817533	1155091
CENAM	dirofilaria_immitis_chrX	28000001	28100000	0.000973191	91088	32105	32989412	3541642
USA	dirofilaria_immitis_chrX	28000001	28100000	0.00211838	92575	420557	198527667	21625087
ASIA	dirofilaria_immitis_chrX	28000001	28100000	0.00121211	90296	9606	7925031	869482
AUS	dirofilaria_immitis_chrX	28000001	28100000	0.00150591	92718	496439	329659922	40289482
EUR	dirofilaria_immitis_chrX	28000001	28100000	0.00135837	89864	44429	32707605	3823449
ASIA	dirofilaria_immitis_chrX	28100001	28200000	0.00110018	96551	9302	8455002	333869
EUR	dirofilaria_immitis_chrX	28100001	28200000	0.00044081	96581	15892	36051841	455777
AUS	dirofilaria_immitis_chrX	28100001	28200000	0.00105023	95389	368999	351351346	18360722
USA	dirofilaria_immitis_chrX	28100001	28200000	0.0020344	96581	435070	213857085	6154433
CENAM	dirofilaria_immitis_chrX	28100001	28200000	0.00118491	96510	42077	35510602	997016
ASIA	dirofilaria_immitis_chrX	28200001	28300000	0.0016211	27447	3710	2288563	567017
EUR	dirofilaria_immitis_chrX	28200001	28300000	0.000815044	28643	7811	9583530	2278110
CENAM	dirofilaria_immitis_chrX	28200001	28300000	0.00136797	28238	13178	9633225	2228415
USA	dirofilaria_immitis_chrX	28200001	28300000	0.00200766	28990	114221	56892500	14591140
AUS	dirofilaria_immitis_chrX	28200001	28300000	0.00086058	28549	81922	95193889	24928751
CENAM	dirofilaria_immitis_chr1	1	100000	0.000910633	92493	31411	34493592	543606
USA	dirofilaria_immitis_chr1	1	100000	0.000443159	92478	91314	206052298	5097800
ASIA	dirofilaria_immitis_chr1	1	100000	0.00026395	92060	2155	8164426	270455
AUS	dirofilaria_immitis_chr1	1	100000	0.000743297	92316	257729	346737764	8083384
EUR	dirofilaria_immitis_chr1	1	100000	0.00056329	92228	19237	34151149	886049
EUR	dirofilaria_immitis_chr1	100001	200000	0.0012705	95315	45421	35750582	460306
USA	dirofilaria_immitis_chr1	100001	200000	0.0017	95260	366506	215591913	2631375
AUS	dirofilaria_immitis_chr1	100001	200000	0.00153511	95237	557325	363051959	3655129
ASIA	dirofilaria_immitis_chr1	100001	200000	0.000770872	95200	6658	8636970	80466
CENAM	dirofilaria_immitis_chr1	100001	200000	0.0014465	95271	51973	35930192	280696
AUS	dirofilaria_immitis_chr1	200001	300000	0.00129627	95705	472980	364878325	1629707
ASIA	dirofilaria_immitis_chr1	200001	300000	0.000823892	95721	7145	8672253	40451
EUR	dirofilaria_immitis_chr1	200001	300000	0.00128599	95740	46250	35964515	226717
USA	dirofilaria_immitis_chr1	200001	300000	0.00186073	95728	403274	216729042	1375790
CENAM	dirofilaria_immitis_chr1	200001	300000	0.00135981	95738	49043	36065978	125254
CENAM	dirofilaria_immitis_chr1	300001	400000	0.000810813	92403	28142	34708379	942691
ASIA	dirofilaria_immitis_chr1	300001	400000	0.0011489	92072	9581	8339293	243372
AUS	dirofilaria_immitis_chr1	300001	400000	0.00147538	92477	515309	349271867	11765953
USA	dirofilaria_immitis_chr1	300001	400000	0.00188948	92264	394120	208586252	6263318
EUR	dirofilaria_immitis_chr1	300001	400000	0.000915433	92889	31625	34546485	1104585
CENAM	dirofilaria_immitis_chr1	400001	500000	0.000744463	94483	26573	35694176	20398
ASIA	dirofilaria_immitis_chr1	400001	500000	0.00123755	94482	10598	8563708	34245
EUR	dirofilaria_immitis_chr1	400001	500000	0.00134863	94482	47837	35470687	243887
AUS	dirofilaria_immitis_chr1	400001	500000	0.00169202	94483	609467	360200606	1480318
USA	dirofilaria_immitis_chr1	400001	500000	0.0020014	94483	428223	213961509	1270765
CENAM	dirofilaria_immitis_chr1	500001	600000	0.000729069	93514	25737	35301165	47127
AUS	dirofilaria_immitis_chr1	500001	600000	0.00179723	93512	641515	356946311	1025281
USA	dirofilaria_immitis_chr1	500001	600000	0.00219929	93513	466667	212189618	835274
ASIA	dirofilaria_immitis_chr1	500001	600000	0.00147492	93511	12529	8494671	15103
EUR	dirofilaria_immitis_chr1	500001	600000	0.000977884	93507	34347	35123801	224491
USA	dirofilaria_immitis_chr1	600001	700000	0.00192269	92033	401924	209042871	5339709
EUR	dirofilaria_immitis_chr1	600001	700000	0.00115196	92011	39888	34626338	947242
CENAM	dirofilaria_immitis_chr1	600001	700000	0.00141061	92014	49009	34743093	830487
ASIA	dirofilaria_immitis_chr1	600001	700000	0.00092528	92014	7736	8360711	203299
AUS	dirofilaria_immitis_chr1	600001	700000	0.00144334	92125	507555	351652944	8600136
AUS	dirofilaria_immitis_chr1	700001	800000	0.00191376	94212	667782	348936932	11710432
USA	dirofilaria_immitis_chr1	700001	800000	0.00219649	94197	458779	208869533	5747681
EUR	dirofilaria_immitis_chr1	700001	800000	0.00131939	94087	45523	34503083	1109431
CENAM	dirofilaria_immitis_chr1	700001	800000	0.000935001	94117	32429	34683385	929129
ASIA	dirofilaria_immitis_chr1	700001	800000	0.00168553	93716	14036	8327328	246055
USA	dirofilaria_immitis_chr1	800001	900000	0.00257747	94570	551132	213826465	1603995
ASIA	dirofilaria_immitis_chr1	800001	900000	0.00181164	94419	15508	8560221	45649
AUS	dirofilaria_immitis_chr1	800001	900000	0.00168875	94465	607851	359941307	2072653
EUR	dirofilaria_immitis_chr1	800001	900000	0.00122099	94570	43319	35478592	268868
CENAM	dirofilaria_immitis_chr1	800001	900000	0.000998022	94547	35521	35591398	156062
AUS	dirofilaria_immitis_chr1	900001	1000000	0.00175469	92319	595461	339353219	20088325
EUR	dirofilaria_immitis_chr1	900001	1000000	0.00116542	91156	38924	33399232	2094212
ASIA	dirofilaria_immitis_chr1	900001	1000000	0.00174412	91603	14076	8070552	474166
CENAM	dirofilaria_immitis_chr1	900001	1000000	0.000612499	91320	20693	33784550	1708894
USA	dirofilaria_immitis_chr1	900001	1000000	0.00235833	92518	476475	202039537	11860107
ASIA	dirofilaria_immitis_chr1	1000001	1100000	0.00130915	93212	11039	8432158	73794
EUR	dirofilaria_immitis_chr1	1000001	1100000	0.00029516	93384	10313	34940415	392001
AUS	dirofilaria_immitis_chr1	1000001	1100000	0.00157467	93466	558383	354602080	3208736
CENAM	dirofilaria_immitis_chr1	1000001	1100000	0.000865953	93456	30401	35106971	225445
USA	dirofilaria_immitis_chr1	1000001	1100000	0.0021142	93399	445077	210518399	2410817
USA	dirofilaria_immitis_chr1	1100001	1200000	0.00191887	94523	410902	214137024	1186370
ASIA	dirofilaria_immitis_chr1	1100001	1200000	0.00073086	94522	6277	8588507	13086
AUS	dirofilaria_immitis_chr1	1100001	1200000	0.00113703	94523	407673	358541202	3292842
EUR	dirofilaria_immitis_chr1	1100001	1200000	0.000486004	94523	17275	35544973	184721
CENAM	dirofilaria_immitis_chr1	1100001	1200000	0.000575931	94509	20528	35643162	86532
USA	dirofilaria_immitis_chr1	1200001	1300000	0.00233549	94796	485480	207871164	11812322
AUS	dirofilaria_immitis_chr1	1200001	1300000	0.00151875	95043	529959	348943496	20217340
CENAM	dirofilaria_immitis_chr1	1200001	1300000	0.000344824	94251	12066	34991740	1461446
ASIA	dirofilaria_immitis_chr1	1200001	1300000	0.000782258	93521	6504	8314392	461375
EUR	dirofilaria_immitis_chr1	1200001	1300000	0.00050801	94462	17585	34615491	1837695
EUR	dirofilaria_immitis_chr1	1300001	1400000	0.000989113	92557	33050	33413792	2359750
ASIA	dirofilaria_immitis_chr1	1300001	1400000	0.00121005	92190	9795	8094688	517461
CENAM	dirofilaria_immitis_chr1	1300001	1400000	0.00057859	92666	19628	33923850	1849692
USA	dirofilaria_immitis_chr1	1300001	1400000	0.00211189	93651	427404	202380053	13207589
AUS	dirofilaria_immitis_chr1	1300001	1400000	0.00159024	93511	538915	338890046	23388046
USA	dirofilaria_immitis_chr1	1400001	1500000	0.00206098	94190	439367	213183726	1381094
ASIA	dirofilaria_immitis_chr1	1400001	1500000	0.00117107	94190	10009	8546855	24435
CENAM	dirofilaria_immitis_chr1	1400001	1500000	0.00127903	94190	45202	35340750	263070
AUS	dirofilaria_immitis_chr1	1400001	1500000	0.00217026	94190	772334	355870971	4688349
EUR	dirofilaria_immitis_chr1	1400001	1500000	0.000929592	94184	32676	35150897	452923
USA	dirofilaria_immitis_chr1	1500001	1600000	0.00272585	92434	561743	206080190	4484462
AUS	dirofilaria_immitis_chr1	1500001	1600000	0.00273884	92434	959961	350499372	3337980
EUR	dirofilaria_immitis_chr1	1500001	1600000	0.00122435	92434	42399	34629719	310333
ASIA	dirofilaria_immitis_chr1	1500001	1600000	0.00130471	90757	10650	8162750	248744
CENAM	dirofilaria_immitis_chr1	1500001	1600000	0.00141619	92434	49455	34921192	18860
AUS	dirofilaria_immitis_chr1	1600001	1700000	0.00228855	93007	808762	353394661	6077507
EUR	dirofilaria_immitis_chr1	1600001	1700000	0.00110245	92988	38473	34897659	598809
CENAM	dirofilaria_immitis_chr1	1600001	1700000	0.000996994	93021	35005	35110556	385912
ASIA	dirofilaria_immitis_chr1	1600001	1700000	0.000329351	92519	2760	8380113	165333
USA	dirofilaria_immitis_chr1	1600001	1700000	0.00248166	93023	523168	210813461	3104407
CENAM	dirofilaria_immitis_chr1	1700001	1800000	0.000518594	94828	18507	35686845	175149
USA	dirofilaria_immitis_chr1	1700001	1800000	0.00189019	94791	402022	212689018	3431676
ASIA	dirofilaria_immitis_chr1	1700001	1800000	0.000175165	94475	1493	8523380	110063
EUR	dirofilaria_immitis_chr1	1700001	1800000	0.000640077	94810	22651	35387942	474052
AUS	dirofilaria_immitis_chr1	1700001	1800000	0.00184365	94696	651468	353357036	9816808
EUR	dirofilaria_immitis_chr1	1800001	1900000	0.000616817	92983	21547	34932538	215036
AUS	dirofilaria_immitis_chr1	1800001	1900000	0.00107216	92983	374269	349077806	6861118
ASIA	dirofilaria_immitis_chr1	1800001	1900000	6.99399e-05	92662	584	8350021	111432
USA	dirofilaria_immitis_chr1	1800001	1900000	0.00167885	92983	353130	210339993	1475281
CENAM	dirofilaria_immitis_chr1	1800001	1900000	9.53012e-05	92958	3339	35036301	111273
EUR	dirofilaria_immitis_chr1	1900001	2000000	0.000960838	93460	33602	34971552	363132
ASIA	dirofilaria_immitis_chr1	1900001	2000000	0.000839688	93152	7044	8388827	117671
USA	dirofilaria_immitis_chr1	1900001	2000000	0.0019521	93478	411986	211047120	1895764
AUS	dirofilaria_immitis_chr1	1900001	2000000	0.00117601	93478	415845	353607346	4226438
CENAM	dirofilaria_immitis_chr1	1900001	2000000	0.00116349	93470	40792	35059980	274704
AUS	dirofilaria_immitis_chr1	2000001	2100000	0.0012041	93352	429035	356312166	1039290
EUR	dirofilaria_immitis_chr1	2000001	2100000	0.000882944	93352	30950	35053180	233876
USA	dirofilaria_immitis_chr1	2000001	2100000	0.00170331	93352	360670	211746784	909072
CENAM	dirofilaria_immitis_chr1	2000001	2100000	0.00024737	93338	8708	35202334	84722
ASIA	dirofilaria_immitis_chr1	2000001	2100000	0.000829879	93321	7027	8467498	27534
ASIA	dirofilaria_immitis_chr1	2100001	2200000	0.0006036	94265	5165	8556991	21124
CENAM	dirofilaria_immitis_chr1	2100001	2200000	0.000760288	94265	27072	35607538	24632
AUS	dirofilaria_immitis_chr1	2100001	2200000	0.00120001	94265	431399	359497131	1349289
EUR	dirofilaria_immitis_chr1	2100001	2200000	0.000764532	94265	27086	35428224	203946
USA	dirofilaria_immitis_chr1	2100001	2200000	0.00141769	94265	303012	213736658	999012
CENAM	dirofilaria_immitis_chr1	2200001	2300000	0.00111017	95570	39191	35301911	1217425
USA	dirofilaria_immitis_chr1	2200001	2300000	0.00179342	96092	378984	211319124	8763012
ASIA	dirofilaria_immitis_chr1	2200001	2300000	0.000758109	94854	6355	8382702	408990
EUR	dirofilaria_immitis_chr1	2200001	2300000	0.00105376	95388	36548	34683381	1835955
AUS	dirofilaria_immitis_chr1	2200001	2300000	0.00163746	95919	578205	353111141	16719595
AUS	dirofilaria_immitis_chr1	2300001	2400000	0.0014272	95501	521345	365293006	284822
EUR	dirofilaria_immitis_chr1	2300001	2400000	0.00104776	95501	37710	35991060	108318
CENAM	dirofilaria_immitis_chr1	2300001	2400000	0.000735072	95501	26534	36097167	2211
USA	dirofilaria_immitis_chr1	2300001	2400000	0.00192312	95501	417568	217130452	420826
ASIA	dirofilaria_immitis_chr1	2300001	2400000	0.00105671	95501	9180	8687341	3250
CENAM	dirofilaria_immitis_chr1	2400001	2500000	0.000728286	94228	25885	35542362	120804
USA	dirofilaria_immitis_chr1	2400001	2500000	0.00196441	94209	420128	213869789	1052677
EUR	dirofilaria_immitis_chr1	2400001	2500000	0.00133177	94184	47159	35410800	252366
ASIA	dirofilaria_immitis_chr1	2400001	2500000	0.000961716	94166	8228	8555537	30040
AUS	dirofilaria_immitis_chr1	2400001	2500000	0.001628	94188	585670	359748437	1411879
ASIA	dirofilaria_immitis_chr1	2500001	2600000	0.000995603	95399	8628	8666107	15293
CENAM	dirofilaria_immitis_chr1	2500001	2600000	0.000863298	95400	31125	36053607	7593
AUS	dirofilaria_immitis_chr1	2500001	2600000	0.00159272	95400	580526	364488152	703048
USA	dirofilaria_immitis_chr1	2500001	2600000	0.00206571	95400	446576	216184819	1136381
EUR	dirofilaria_immitis_chr1	2500001	2600000	0.000456578	95399	16378	35871237	189963
CENAM	dirofilaria_immitis_chr1	2600001	2700000	0.00114793	93142	40364	35162477	45955
EUR	dirofilaria_immitis_chr1	2600001	2700000	0.000851431	93144	29771	34965860	242572
AUS	dirofilaria_immitis_chr1	2600001	2700000	0.0016131	93143	573240	355364561	1190671
USA	dirofilaria_immitis_chr1	2600001	2700000	0.00238848	93144	503368	210747875	1434157
ASIA	dirofilaria_immitis_chr1	2600001	2700000	0.00133893	93138	11314	8450038	26066
USA	dirofilaria_immitis_chr1	2700001	2800000	0.00180476	94795	384416	213001762	3050592
ASIA	dirofilaria_immitis_chr1	2700001	2800000	0.000386955	94721	3308	8548798	81915
AUS	dirofilaria_immitis_chr1	2700001	2800000	0.00128331	94843	458324	357143385	5915619
EUR	dirofilaria_immitis_chr1	2700001	2800000	0.000775811	94631	27297	35185105	665549
CENAM	dirofilaria_immitis_chr1	2700001	2800000	0.0008517	94770	30311	35588803	261851
CENAM	dirofilaria_immitis_chr1	2800001	2900000	0.00101053	95723	36556	36175145	8149
USA	dirofilaria_immitis_chr1	2800001	2900000	0.00127491	95723	277684	217807014	249980
AUS	dirofilaria_immitis_chr1	2800001	2900000	0.000935153	95723	342373	366114372	313272
EUR	dirofilaria_immitis_chr1	2800001	2900000	0.000632081	95723	22798	36068186	115108
ASIA	dirofilaria_immitis_chr1	2800001	2900000	0	95710	0	8704441	6352
AUS	dirofilaria_immitis_chr1	2900001	3000000	0.00121388	96403	447751	368859083	271129
ASIA	dirofilaria_immitis_chr1	2900001	3000000	3.37537e-05	96378	296	8769397	5642
CENAM	dirofilaria_immitis_chr1	2900001	3000000	0.00112903	96380	41130	36429491	20671
USA	dirofilaria_immitis_chr1	2900001	3000000	0.00175125	96381	384002	219273056	392206
EUR	dirofilaria_immitis_chr1	2900001	3000000	0.000856556	96402	31102	36310529	139633
ASIA	dirofilaria_immitis_chr1	3000001	3100000	0.000274891	95076	2375	8639798	12300
EUR	dirofilaria_immitis_chr1	3000001	3100000	0.00118501	95078	42414	35791971	147513
AUS	dirofilaria_immitis_chr1	3000001	3100000	0.00107599	95078	391113	363491091	467493
USA	dirofilaria_immitis_chr1	3000001	3100000	0.00174243	95078	376806	216253179	334505
CENAM	dirofilaria_immitis_chr1	3000001	3100000	0.00144048	95078	51748	35924117	15367
AUS	dirofilaria_immitis_chr1	3100001	3200000	0.00119525	94854	427649	357789738	6919134
CENAM	dirofilaria_immitis_chr1	3100001	3200000	0.00167006	94255	59229	35465189	548383
ASIA	dirofilaria_immitis_chr1	3100001	3200000	0.000164525	94341	1401	8515439	154495
USA	dirofilaria_immitis_chr1	3100001	3200000	0.00213329	94838	454712	213150980	3883192
EUR	dirofilaria_immitis_chr1	3100001	3200000	0.00154632	94579	54391	35174529	839043
USA	dirofilaria_immitis_chr1	3200001	3300000	0.00182711	95320	384213	210284318	8929900
ASIA	dirofilaria_immitis_chr1	3200001	3300000	0.00012525	93615	1038	8287444	469577
EUR	dirofilaria_immitis_chr1	3200001	3300000	0.00132486	94237	45873	34624894	1750424
CENAM	dirofilaria_immitis_chr1	3200001	3300000	0.00100008	94484	34841	34838063	1537255
AUS	dirofilaria_immitis_chr1	3200001	3300000	0.000623531	94991	217181	348308313	20063955
CENAM	dirofilaria_immitis_chr1	3300001	3400000	0.00183086	96067	66457	36298160	15166
ASIA	dirofilaria_immitis_chr1	3300001	3400000	0.000100314	96060	875	8722590	19507
USA	dirofilaria_immitis_chr1	3300001	3400000	0.00169799	96067	370410	218145912	694714
EUR	dirofilaria_immitis_chr1	3300001	3400000	0.00222741	96067	80369	36081767	231559
AUS	dirofilaria_immitis_chr1	3300001	3400000	0.000531796	96066	195088	366847527	896949
USA	dirofilaria_immitis_chr1	3400001	3500000	0.00137927	94231	291814	211571328	4599482
EUR	dirofilaria_immitis_chr1	3400001	3500000	0.000999043	94021	35068	35101585	768725
AUS	dirofilaria_immitis_chr1	3400001	3500000	0.0006681	94854	238368	356784655	6473405
ASIA	dirofilaria_immitis_chr1	3400001	3500000	0.000109218	94804	927	8487593	147852
CENAM	dirofilaria_immitis_chr1	3400001	3500000	0.000981026	94373	34667	35337480	532830
AUS	dirofilaria_immitis_chr1	3500001	3600000	0.00125012	95990	458105	366450114	1336470
CENAM	dirofilaria_immitis_chr1	3500001	3600000	0.00101569	95979	36746	36178290	139194
ASIA	dirofilaria_immitis_chr1	3500001	3600000	0.000406875	95983	3542	8705372	37726
USA	dirofilaria_immitis_chr1	3500001	3600000	0.0014114	96006	306573	217211283	1654401
EUR	dirofilaria_immitis_chr1	3500001	3600000	0.000638354	95966	22929	35918968	398516
AUS	dirofilaria_immitis_chr1	3600001	3700000	0.00123279	96341	438749	355900603	13172189
EUR	dirofilaria_immitis_chr1	3600001	3700000	0.0011212	95890	39301	35052549	1391943
ASIA	dirofilaria_immitis_chr1	3600001	3700000	0.000605664	95277	5109	8435376	338298
CENAM	dirofilaria_immitis_chr1	3600001	3700000	0.00111381	95849	39491	35455744	988748
USA	dirofilaria_immitis_chr1	3600001	3700000	0.00168247	96363	360547	214296209	5334883
USA	dirofilaria_immitis_chr1	3700001	3800000	0.000752027	95735	163816	217832605	251725
ASIA	dirofilaria_immitis_chr1	3700001	3800000	0.000327533	95735	2852	8707526	4359
AUS	dirofilaria_immitis_chr1	3700001	3800000	0.000795226	95735	291337	366357295	116285
EUR	dirofilaria_immitis_chr1	3700001	3800000	0.000712855	95735	25729	36092919	94911
CENAM	dirofilaria_immitis_chr1	3700001	3800000	0.000587906	95735	21275	36187777	53
AUS	dirofilaria_immitis_chr1	3800001	3900000	0.00085753	95188	312412	364316092	63572
EUR	dirofilaria_immitis_chr1	3800001	3900000	0.000897676	95188	32185	35853676	127388
CENAM	dirofilaria_immitis_chr1	3800001	3900000	0.000817776	95188	29424	35980517	547
USA	dirofilaria_immitis_chr1	3800001	3900000	0.000899306	95188	194801	216612544	225720
ASIA	dirofilaria_immitis_chr1	3800001	3900000	0.000143186	95188	1240	8660083	2025
AUS	dirofilaria_immitis_chr1	3900001	4000000	0.000888058	95945	326149	367261029	16431
CENAM	dirofilaria_immitis_chr1	3900001	4000000	0.000847749	95945	30745	36266627	583
EUR	dirofilaria_immitis_chr1	3900001	4000000	0.000725105	95945	26210	36146511	120699
USA	dirofilaria_immitis_chr1	3900001	4000000	0.0011557	95945	252279	218291523	271187
ASIA	dirofilaria_immitis_chr1	3900001	4000000	0.0002758	95945	2408	8730970	25
AUS	dirofilaria_immitis_chr1	4000001	4100000	0.00132798	96722	491548	370146674	105142
USA	dirofilaria_immitis_chr1	4000001	4100000	0.00131793	96722	289711	219823422	509294
EUR	dirofilaria_immitis_chr1	4000001	4100000	0.000278054	96722	10135	36449787	111129
CENAM	dirofilaria_immitis_chr1	4000001	4100000	0.000662169	96720	24209	36560160	756
ASIA	dirofilaria_immitis_chr1	4000001	4100000	0.000745838	96722	6560	8795473	6229
USA	dirofilaria_immitis_chr1	4100001	4200000	0.000896527	95328	193461	215789349	1390615
EUR	dirofilaria_immitis_chr1	4100001	4200000	0.000248917	95249	8883	35686609	351155
ASIA	dirofilaria_immitis_chr1	4100001	4200000	0.000498552	95229	4303	8631000	44758
CENAM	dirofilaria_immitis_chr1	4100001	4200000	0.000436013	95238	15650	35893394	144370
AUS	dirofilaria_immitis_chr1	4100001	4200000	0.000721811	95242	261677	362528613	2425251
EUR	dirofilaria_immitis_chr1	4200001	4300000	0.000171548	96784	6254	36456231	128121
ASIA	dirofilaria_immitis_chr1	4200001	4300000	0.00058295	96783	5134	8806928	416
AUS	dirofilaria_immitis_chr1	4200001	4300000	0.000644965	96784	238925	370446242	42910
USA	dirofilaria_immitis_chr1	4200001	4300000	0.000938913	96784	206588	220028986	444966
CENAM	dirofilaria_immitis_chr1	4200001	4300000	0.000521792	96784	19089	36583543	809
ASIA	dirofilaria_immitis_chr1	4300001	4400000	0.000504645	97062	4439	8796276	52018
EUR	dirofilaria_immitis_chr1	4300001	4400000	0.000623912	97128	22711	36400948	353504
AUS	dirofilaria_immitis_chr1	4300001	4400000	0.00076119	97052	280480	368475683	3736069
CENAM	dirofilaria_immitis_chr1	4300001	4400000	0.00048999	97056	17918	36568091	186361
USA	dirofilaria_immitis_chr1	4300001	4400000	0.00104272	97131	229000	219617312	1881740
ASIA	dirofilaria_immitis_chr1	4400001	4500000	0.000164167	93205	1355	8253768	619551
EUR	dirofilaria_immitis_chr1	4400001	4500000	0.000783141	94297	26624	33996449	2861953
AUS	dirofilaria_immitis_chr1	4400001	4500000	0.000891457	95814	307457	344892684	28371768
CENAM	dirofilaria_immitis_chr1	4400001	4500000	0.000831503	95005	28633	34435232	2423170
USA	dirofilaria_immitis_chr1	4400001	4500000	0.000960688	95694	198002	206104279	16021223
AUS	dirofilaria_immitis_chr1	4500001	4600000	0.00067781	94969	245673	362451087	4079913
ASIA	dirofilaria_immitis_chr1	4500001	4600000	0.000266085	94925	2294	8621315	91935
CENAM	dirofilaria_immitis_chr1	4500001	4600000	0.000675338	94952	24189	35817642	375858
USA	dirofilaria_immitis_chr1	4500001	4600000	0.000822697	95168	177318	215532624	2585876
EUR	dirofilaria_immitis_chr1	4500001	4600000	0.000291006	94919	10378	35662514	530986
EUR	dirofilaria_immitis_chr1	4600001	4700000	0.000172729	93203	5926	34308129	1807125
ASIA	dirofilaria_immitis_chr1	4600001	4700000	0.000380891	93389	3147	8262203	432210
CENAM	dirofilaria_immitis_chr1	4600001	4700000	0.000424496	93778	14676	34572798	1542456
AUS	dirofilaria_immitis_chr1	4600001	4700000	0.000573566	94270	200263	349154023	16584581
USA	dirofilaria_immitis_chr1	4600001	4700000	0.00059899	94090	124540	207916487	9730467
CENAM	dirofilaria_immitis_chr1	4700001	4800000	0.00122863	96424	44781	36447966	306
USA	dirofilaria_immitis_chr1	4700001	4800000	0.00110596	96424	242436	219207923	445949
AUS	dirofilaria_immitis_chr1	4700001	4800000	0.000851116	96424	314124	369073219	37853
EUR	dirofilaria_immitis_chr1	4700001	4800000	0.000311303	96424	11313	36340845	107427
ASIA	dirofilaria_immitis_chr1	4700001	4800000	0.000913892	96424	8019	8774559	25
EUR	dirofilaria_immitis_chr1	4800001	4900000	0.000367515	96289	13321	36246133	151109
USA	dirofilaria_immitis_chr1	4800001	4900000	0.000571391	96289	125065	218878151	468191
AUS	dirofilaria_immitis_chr1	4800001	4900000	0.000452534	96289	166768	368520456	73836
CENAM	dirofilaria_immitis_chr1	4800001	4900000	0.00056568	96289	20589	36396871	371
ASIA	dirofilaria_immitis_chr1	4800001	4900000	0.000244235	96289	2140	8762068	231
AUS	dirofilaria_immitis_chr1	4900001	5000000	0.000302938	95431	110576	365012247	297621
EUR	dirofilaria_immitis_chr1	4900001	5000000	0.000150278	95431	5399	35926649	146269
USA	dirofilaria_immitis_chr1	4900001	5000000	0.000294366	95431	63843	216882889	508929
CENAM	dirofilaria_immitis_chr1	4900001	5000000	0.000281108	95431	10139	36067932	4986
ASIA	dirofilaria_immitis_chr1	4900001	5000000	4.73847e-05	95431	411	8673690	10531
CENAM	dirofilaria_immitis_chr1	5000001	5100000	0.000483345	96006	17374	35945312	346090
ASIA	dirofilaria_immitis_chr1	5000001	5100000	5.6567e-05	95813	488	8626934	109885
EUR	dirofilaria_immitis_chr1	5000001	5100000	0.000331575	95591	11806	35605838	685564
USA	dirofilaria_immitis_chr1	5000001	5100000	0.000522735	95914	112756	215703802	3004700
AUS	dirofilaria_immitis_chr1	5000001	5100000	0.000500005	95932	181245	362486353	5036099
AUS	dirofilaria_immitis_chr1	5100001	5200000	0.000368068	93421	130439	354388389	8682099
ASIA	dirofilaria_immitis_chr1	5100001	5200000	8.3518e-05	93093	703	8417352	213634
EUR	dirofilaria_immitis_chr1	5100001	5200000	0.000227314	93121	7928	34876893	974895
CENAM	dirofilaria_immitis_chr1	5100001	5200000	0.000384738	93160	13498	35083634	768154
USA	dirofilaria_immitis_chr1	5100001	5200000	0.00039912	93207	84206	210979352	5079836
EUR	dirofilaria_immitis_chr1	5200001	5300000	8.44355e-05	96479	3064	36288071	180991
AUS	dirofilaria_immitis_chr1	5200001	5300000	0.000286853	96479	105809	368860819	460793
ASIA	dirofilaria_immitis_chr1	5200001	5300000	0.000147798	96479	1295	8761942	17647
USA	dirofilaria_immitis_chr1	5200001	5300000	0.000311677	96479	68256	218995981	783181
CENAM	dirofilaria_immitis_chr1	5200001	5300000	0.00023198	96479	8456	36451343	17719
AUS	dirofilaria_immitis_chr1	5300001	5400000	0.00065353	95421	237779	363838167	1804737
EUR	dirofilaria_immitis_chr1	5300001	5400000	0.000334133	95413	11959	35791123	314681
ASIA	dirofilaria_immitis_chr1	5300001	5400000	0.000474291	95396	4105	8655024	37114
CENAM	dirofilaria_immitis_chr1	5300001	5400000	0.000565116	95411	20347	36004985	100819
USA	dirofilaria_immitis_chr1	5300001	5400000	0.000636363	95418	137674	216345073	1244931
EUR	dirofilaria_immitis_chr1	5400001	5500000	0.000324727	96724	11829	36427490	134182
AUS	dirofilaria_immitis_chr1	5400001	5500000	0.000566257	96724	209595	370140903	118569
ASIA	dirofilaria_immitis_chr1	5400001	5500000	0.000318909	96724	2806	8798759	3125
USA	dirofilaria_immitis_chr1	5400001	5500000	0.000592316	96724	130263	219921561	415711
CENAM	dirofilaria_immitis_chr1	5400001	5500000	0.00041991	96724	15352	36560188	1484
AUS	dirofilaria_immitis_chr1	5500001	5600000	0.000932438	95795	339215	363793658	3855118
CENAM	dirofilaria_immitis_chr1	5500001	5600000	0.000912822	95797	32789	35920493	383383
USA	dirofilaria_immitis_chr1	5500001	5600000	0.00112298	95806	242780	216192876	2590800
EUR	dirofilaria_immitis_chr1	5500001	5600000	0.000758207	95750	27230	35913664	390212
ASIA	dirofilaria_immitis_chr1	5500001	5600000	0.000382945	95184	3305	8630481	109341
AUS	dirofilaria_immitis_chr1	5600001	5700000	0.000677264	96023	248461	366859975	884501
EUR	dirofilaria_immitis_chr1	5600001	5700000	0.000457109	96047	16518	36135820	177506
ASIA	dirofilaria_immitis_chr1	5600001	5700000	0.000545341	95920	4755	8719318	22779
CENAM	dirofilaria_immitis_chr1	5600001	5700000	0.000672451	96054	24388	36267333	45993
USA	dirofilaria_immitis_chr1	5600001	5700000	0.000754807	96052	164722	218230543	610083
CENAM	dirofilaria_immitis_chr1	5700001	5800000	0.000331257	93755	11590	34987934	1003714
EUR	dirofilaria_immitis_chr1	5700001	5800000	0.000158455	93229	5492	34659664	1331984
AUS	dirofilaria_immitis_chr1	5700001	5800000	0.000462097	93872	162902	352527537	11959311
USA	dirofilaria_immitis_chr1	5700001	5800000	0.000411517	93692	86351	209835750	7066298
ASIA	dirofilaria_immitis_chr1	5700001	5800000	0.000262979	93112	2209	8399908	264748
USA	dirofilaria_immitis_chr1	5800001	5900000	0.000521915	96387	113116	216732429	4345193
CENAM	dirofilaria_immitis_chr1	5800001	5900000	0.000273802	96344	9872	36055215	629307
EUR	dirofilaria_immitis_chr1	5800001	5900000	0.000268283	96251	9601	35786795	897727
AUS	dirofilaria_immitis_chr1	5800001	5900000	0.000378113	96392	136271	360397891	11105681
ASIA	dirofilaria_immitis_chr1	5800001	5900000	0.000237139	96243	2052	8653145	178314
AUS	dirofilaria_immitis_chr1	5900001	6000000	0.000513563	95779	185446	361096940	5939356
EUR	dirofilaria_immitis_chr1	5900001	6000000	0.0003084	95523	10936	35460456	782940
USA	dirofilaria_immitis_chr1	5900001	6000000	0.000561579	95835	120669	214874452	3544744
ASIA	dirofilaria_immitis_chr1	5900001	6000000	0.000393968	95493	3384	8589521	135741
CENAM	dirofilaria_immitis_chr1	5900001	6000000	0.00032207	95741	11531	35802828	440568
AUS	dirofilaria_immitis_chr1	6000001	6100000	0.0002529	95283	92239	364725584	17740
CENAM	dirofilaria_immitis_chr1	6000001	6100000	0.000217731	95283	7842	36016974	0
ASIA	dirofilaria_immitis_chr1	6000001	6100000	0.000243348	95283	2110	8670728	25
USA	dirofilaria_immitis_chr1	6000001	6100000	0.000308161	95283	66855	216948274	106400
EUR	dirofilaria_immitis_chr1	6000001	6100000	0.000135711	95283	4870	35885023	131951
AUS	dirofilaria_immitis_chr1	6100001	6200000	0.00054099	95724	198198	366361453	70019
EUR	dirofilaria_immitis_chr1	6100001	6200000	0.000111138	95724	4007	36054115	129557
ASIA	dirofilaria_immitis_chr1	6100001	6200000	0.000388986	95724	3388	8709817	1067
USA	dirofilaria_immitis_chr1	6100001	6200000	0.000498071	95724	108477	217794186	265086
CENAM	dirofilaria_immitis_chr1	6100001	6200000	0.000262502	95724	9498	36182624	1048
EUR	dirofilaria_immitis_chr1	6200001	6300000	0.000181242	96159	6549	36133986	216006
CENAM	dirofilaria_immitis_chr1	6200001	6300000	0.000316465	96162	11487	36297863	52129
ASIA	dirofilaria_immitis_chr1	6200001	6300000	0.000356341	96160	3111	8730391	20533
AUS	dirofilaria_immitis_chr1	6200001	6300000	0.000393236	96161	144355	367094707	1021085
USA	dirofilaria_immitis_chr1	6200001	6300000	0.000513177	96163	111991	218230707	830885
USA	dirofilaria_immitis_chr1	6300001	6400000	0.000550072	95052	119029	216387915	140541
AUS	dirofilaria_immitis_chr1	6300001	6400000	0.000356199	95052	129583	363793507	65549
ASIA	dirofilaria_immitis_chr1	6300001	6400000	0.000352795	95052	3051	8648079	1653
EUR	dirofilaria_immitis_chr1	6300001	6400000	0.000212107	95052	7596	35812182	117474
CENAM	dirofilaria_immitis_chr1	6300001	6400000	0.000473419	95052	17009	35928003	1653
EUR	dirofilaria_immitis_chr1	6400001	6500000	0.000122783	94748	4381	35680711	134033
CENAM	dirofilaria_immitis_chr1	6400001	6500000	0.00032576	94748	11667	35814744	0
AUS	dirofilaria_immitis_chr1	6400001	6500000	0.000255433	94748	92623	362612269	83075
USA	dirofilaria_immitis_chr1	6400001	6500000	0.000341376	94748	73663	215782437	53507
ASIA	dirofilaria_immitis_chr1	6400001	6500000	0.000327305	94748	2822	8621918	150
EUR	dirofilaria_immitis_chr1	6500001	6600000	8.31997e-05	95714	3001	36069835	110057
USA	dirofilaria_immitis_chr1	6500001	6600000	0.000408769	95714	89093	217954568	81924
ASIA	dirofilaria_immitis_chr1	6500001	6600000	0.000157522	95714	1372	8709899	75
AUS	dirofilaria_immitis_chr1	6500001	6600000	0.000356068	95714	130457	366382703	10489
CENAM	dirofilaria_immitis_chr1	6500001	6600000	0.000488532	95714	17675	36179790	102
ASIA	dirofilaria_immitis_chr1	6600001	6700000	0.000136727	96373	1199	8769276	667
AUS	dirofilaria_immitis_chr1	6600001	6700000	0.000405026	96373	149413	368897519	18325
EUR	dirofilaria_immitis_chr1	6600001	6700000	6.65495e-05	96373	2416	36303808	125186
CENAM	dirofilaria_immitis_chr1	6600001	6700000	0.000330882	96373	12052	36423813	5181
USA	dirofilaria_immitis_chr1	6600001	6700000	0.000409753	96373	89920	219449382	88312
AUS	dirofilaria_immitis_chr1	6700001	6800000	0.000318626	95592	116452	365481602	444574
EUR	dirofilaria_immitis_chr1	6700001	6800000	3.79284e-05	95592	1364	35962504	171272
ASIA	dirofilaria_immitis_chr1	6700001	6800000	8.09029e-05	95592	703	8689430	9442
CENAM	dirofilaria_immitis_chr1	6700001	6800000	0.000206249	95592	7451	36126287	7489
USA	dirofilaria_immitis_chr1	6700001	6800000	0.000344719	95592	74974	217493338	265238
AUS	dirofilaria_immitis_chr1	6800001	6900000	0.000243903	94819	85562	350803846	15061082
USA	dirofilaria_immitis_chr1	6800001	6900000	0.000247834	94968	51888	209365670	8356458
CENAM	dirofilaria_immitis_chr1	6800001	6900000	0.000125428	93612	4367	34816672	1311056
ASIA	dirofilaria_immitis_chr1	6800001	6900000	5.14841e-05	93433	430	8352091	345325
EUR	dirofilaria_immitis_chr1	6800001	6900000	2.54553e-05	93808	877	34452498	1675230
AUS	dirofilaria_immitis_chr1	6900001	7000000	0.000237169	95175	86400	364297428	32472
EUR	dirofilaria_immitis_chr1	6900001	7000000	3.92157e-05	95175	1407	35878524	97626
ASIA	dirofilaria_immitis_chr1	6900001	7000000	6.65096e-05	95175	576	8660400	525
CENAM	dirofilaria_immitis_chr1	6900001	7000000	0.000111854	95175	4024	35975567	583
USA	dirofilaria_immitis_chr1	6900001	7000000	0.000218355	95175	47330	216756913	51737
EUR	dirofilaria_immitis_chr1	7000001	7100000	6.70757e-05	94992	2398	35750642	156334
CENAM	dirofilaria_immitis_chr1	7000001	7100000	5.78998e-05	94992	2079	35906870	106
ASIA	dirofilaria_immitis_chr1	7000001	7100000	5.78419e-05	94992	500	8644247	25
AUS	dirofilaria_immitis_chr1	7000001	7100000	0.000208128	94992	75679	363617841	11535
USA	dirofilaria_immitis_chr1	7000001	7100000	0.000179067	94992	38745	216371826	19950
EUR	dirofilaria_immitis_chr1	7100001	7200000	8.94817e-05	94454	3182	35560348	200720
ASIA	dirofilaria_immitis_chr1	7100001	7200000	9.1165e-05	94396	783	8588827	20319
CENAM	dirofilaria_immitis_chr1	7100001	7200000	8.65144e-05	94456	3087	35681914	79154
USA	dirofilaria_immitis_chr1	7100001	7200000	0.00036297	94460	78043	215012039	500429
AUS	dirofilaria_immitis_chr1	7100001	7200000	0.000316185	94506	114246	361326283	825485
CENAM	dirofilaria_immitis_chr1	7200001	7300000	0.000154879	96715	5661	36551138	7132
ASIA	dirofilaria_immitis_chr1	7200001	7300000	0.000196545	96715	1729	8796955	4110
USA	dirofilaria_immitis_chr1	7200001	7300000	0.000620645	96715	136674	220212817	103953
AUS	dirofilaria_immitis_chr1	7200001	7300000	0.000469075	96715	173640	370175488	49532
EUR	dirofilaria_immitis_chr1	7200001	7300000	0.000130111	96715	4740	36430319	127951
AUS	dirofilaria_immitis_chr1	7300001	7400000	0.000337455	95543	123417	365728755	9849
USA	dirofilaria_immitis_chr1	7300001	7400000	0.000562498	95543	122363	217535145	111809
ASIA	dirofilaria_immitis_chr1	7300001	7400000	0.000168499	95543	1465	8694413	0
CENAM	dirofilaria_immitis_chr1	7300001	7400000	0.000246913	95543	8917	36113876	1378
EUR	dirofilaria_immitis_chr1	7300001	7400000	0.000133952	95543	4824	36012805	102449
CENAM	dirofilaria_immitis_chr1	7400001	7500000	0.00020064	94831	7192	35845248	870
AUS	dirofilaria_immitis_chr1	7400001	7500000	0.000253358	94831	91967	362992766	20302
ASIA	dirofilaria_immitis_chr1	7400001	7500000	8.65641e-05	94831	747	8629446	175
EUR	dirofilaria_immitis_chr1	7400001	7500000	0.000100129	94831	3580	35754039	92079
USA	dirofilaria_immitis_chr1	7400001	7500000	0.000506051	94831	109298	215982365	42653
USA	dirofilaria_immitis_chr1	7500001	7600000	0.000446807	96045	97727	218723034	67476
EUR	dirofilaria_immitis_chr1	7500001	7600000	0.000213093	96045	7718	36219003	86007
CENAM	dirofilaria_immitis_chr1	7500001	7600000	0.000169398	96045	6150	36305010	0
AUS	dirofilaria_immitis_chr1	7500001	7600000	0.000284402	96045	104563	367658876	1384
ASIA	dirofilaria_immitis_chr1	7500001	7600000	0.000175742	96045	1536	8740095	0
USA	dirofilaria_immitis_chr1	7600001	7700000	0.000428903	95128	92912	216627104	74480
ASIA	dirofilaria_immitis_chr1	7600001	7700000	0.000232539	95128	2013	8656598	50
CENAM	dirofilaria_immitis_chr1	7600001	7700000	0.000218669	95128	7863	35958384	0
EUR	dirofilaria_immitis_chr1	7600001	7700000	0.000503084	95128	18029	35836930	121454
AUS	dirofilaria_immitis_chr1	7600001	7700000	0.000508878	95128	185226	363988836	161148
CENAM	dirofilaria_immitis_chr1	7700001	7800000	0.00010027	94350	3574	35643883	404465
USA	dirofilaria_immitis_chr1	7700001	7800000	0.000269517	94353	57859	214676248	2567500
EUR	dirofilaria_immitis_chr1	7700001	7800000	0.000255091	94353	9059	35512884	535464
AUS	dirofilaria_immitis_chr1	7700001	7800000	0.000322455	94355	116326	360751557	4309491
ASIA	dirofilaria_immitis_chr1	7700001	7800000	6.98261e-05	94350	599	8578449	99857
USA	dirofilaria_immitis_chr1	7800001	7900000	0.000139591	95532	30370	217564589	57307
AUS	dirofilaria_immitis_chr1	7800001	7900000	0.000275023	95532	100568	365671096	25400
EUR	dirofilaria_immitis_chr1	7800001	7900000	0.000300929	95532	10831	35991846	119250
ASIA	dirofilaria_immitis_chr1	7800001	7900000	2.72625e-05	95532	237	8693262	150
CENAM	dirofilaria_immitis_chr1	7800001	7900000	1.78062e-05	95532	643	36111096	0
CENAM	dirofilaria_immitis_chr1	7900001	8000000	3.68279e-05	95469	1329	36086805	477
ASIA	dirofilaria_immitis_chr1	7900001	8000000	4.9281e-05	95469	428	8684896	2783
EUR	dirofilaria_immitis_chr1	7900001	8000000	0.000198179	95469	7124	35947352	139930
USA	dirofilaria_immitis_chr1	7900001	8000000	0.000131412	95469	28566	217377154	101228
AUS	dirofilaria_immitis_chr1	7900001	8000000	0.000276817	95469	101109	365256058	199274
USA	dirofilaria_immitis_chr1	8000001	8100000	0.000212101	95421	46095	217325813	43225
ASIA	dirofilaria_immitis_chr1	8000001	8100000	1.49713e-05	95421	130	8683261	50
EUR	dirofilaria_immitis_chr1	8000001	8100000	0.000124534	95421	4476	35942044	127094
AUS	dirofilaria_immitis_chr1	8000001	8100000	0.000252994	95421	92404	365241302	30286
CENAM	dirofilaria_immitis_chr1	8000001	8100000	3.60696e-05	95421	1301	36069138	0
AUS	dirofilaria_immitis_chr1	8100001	8200000	0.000169992	95440	62100	365311667	32653
USA	dirofilaria_immitis_chr1	8100001	8200000	0.000215259	95440	46787	217352252	60068
EUR	dirofilaria_immitis_chr1	8100001	8200000	0.000153877	95440	5532	35950856	125464
ASIA	dirofilaria_immitis_chr1	8100001	8200000	1.77325e-05	95440	154	8684640	400
CENAM	dirofilaria_immitis_chr1	8100001	8200000	3.82811e-05	95440	1381	36075235	1085
CENAM	dirofilaria_immitis_chr1	8200001	8300000	5.83451e-05	92827	2016	34553004	1667334
AUS	dirofilaria_immitis_chr1	8200001	8300000	0.000251711	92780	87687	348363323	18439465
EUR	dirofilaria_immitis_chr1	8200001	8300000	0.000169064	92459	5795	34277051	1943287
ASIA	dirofilaria_immitis_chr1	8200001	8300000	1.41072e-05	92349	117	8293660	426051
USA	dirofilaria_immitis_chr1	8200001	8300000	0.000353669	93471	73523	207886538	10393700
AUS	dirofilaria_immitis_chr1	8300001	8400000	0.000129913	91874	44958	346062952	16835276
EUR	dirofilaria_immitis_chr1	8300001	8400000	8.91943e-05	91211	3036	34038059	1796719
USA	dirofilaria_immitis_chr1	8300001	8400000	0.000229722	91629	47371	206210097	9746581
ASIA	dirofilaria_immitis_chr1	8300001	8400000	2.14834e-05	91092	177	8238929	387962
CENAM	dirofilaria_immitis_chr1	8300001	8400000	3.40133e-05	91797	1167	34310120	1524658
AUS	dirofilaria_immitis_chr1	8400001	8500000	0.000117781	94632	42666	362249220	2076
EUR	dirofilaria_immitis_chr1	8400001	8500000	0.000222041	94632	7911	35628485	142411
CENAM	dirofilaria_immitis_chr1	8400001	8500000	0.000151716	94632	5427	35770896	0
ASIA	dirofilaria_immitis_chr1	8400001	8500000	1.05672e-05	94632	91	8611512	0
USA	dirofilaria_immitis_chr1	8400001	8500000	0.000412359	94632	88878	215535627	36069
EUR	dirofilaria_immitis_chr1	8500001	8600000	0.000320779	95701	11548	35999902	175076
USA	dirofilaria_immitis_chr1	8500001	8600000	0.000359004	95701	78159	217710800	296078
AUS	dirofilaria_immitis_chr1	8500001	8600000	0.000360966	95701	132118	366012065	331363
CENAM	dirofilaria_immitis_chr1	8500001	8600000	0.0003305	95701	11951	36160394	14584
ASIA	dirofilaria_immitis_chr1	8500001	8600000	0.00017032	95701	1482	8701256	7535
EUR	dirofilaria_immitis_chr1	8600001	8700000	0.000296856	94467	10571	35609799	98727
CENAM	dirofilaria_immitis_chr1	8600001	8700000	0.00030944	94467	11049	35706447	2079
USA	dirofilaria_immitis_chr1	8600001	8700000	0.000349422	94467	75164	215109281	86545
AUS	dirofilaria_immitis_chr1	8600001	8700000	0.000338521	94467	122403	361581486	38190
ASIA	dirofilaria_immitis_chr1	8600001	8700000	0.00015368	94467	1321	8595804	693
CENAM	dirofilaria_immitis_chr1	8700001	8800000	0.000240079	95648	8680	36154785	159
USA	dirofilaria_immitis_chr1	8700001	8800000	0.000332254	95648	72271	217517372	368772
EUR	dirofilaria_immitis_chr1	8700001	8800000	0.000263371	95648	9475	35975854	179090
ASIA	dirofilaria_immitis_chr1	8700001	8800000	8.5853e-05	95648	747	8700918	3050
AUS	dirofilaria_immitis_chr1	8700001	8800000	0.000306315	95648	112118	366022138	118406
ASIA	dirofilaria_immitis_chr1	8800001	8900000	0.000110928	95696	966	8708336	0
CENAM	dirofilaria_immitis_chr1	8800001	8900000	0.000180244	95696	6520	36173088	0
USA	dirofilaria_immitis_chr1	8800001	8900000	0.000290024	95696	63210	217947209	48279
AUS	dirofilaria_immitis_chr1	8800001	8900000	0.000316548	95696	115948	366288762	35526
EUR	dirofilaria_immitis_chr1	8800001	8900000	0.000176691	95696	6374	36074304	98784
AUS	dirofilaria_immitis_chr1	8900001	9000000	0.000192464	96172	70574	366685847	3975565
EUR	dirofilaria_immitis_chr1	8900001	9000000	0.000171529	96144	6189	36081279	520083
USA	dirofilaria_immitis_chr1	8900001	9000000	0.000268306	96238	58553	218231908	2344554
CENAM	dirofilaria_immitis_chr1	8900001	9000000	0.000250423	96029	9074	36234680	366682
ASIA	dirofilaria_immitis_chr1	8900001	9000000	4.64628e-05	96031	405	8716653	94786
EUR	dirofilaria_immitis_chr1	9000001	9100000	0.000196689	96181	7127	36234783	121635
USA	dirofilaria_immitis_chr1	9000001	9100000	0.00028272	96181	61925	219033153	67165
AUS	dirofilaria_immitis_chr1	9000001	9100000	0.000266741	96181	98208	368177927	2941
ASIA	dirofilaria_immitis_chr1	9000001	9100000	4.62726e-05	96181	405	8752471	0
CENAM	dirofilaria_immitis_chr1	9000001	9100000	0.000358341	96181	13028	36356418	0
AUS	dirofilaria_immitis_chr1	9100001	9200000	0.000324753	95480	118594	365182080	315360
EUR	dirofilaria_immitis_chr1	9100001	9200000	0.000158147	95480	5682	35928618	162822
CENAM	dirofilaria_immitis_chr1	9100001	9200000	0.00029658	95480	10703	36088129	3311
ASIA	dirofilaria_immitis_chr1	9100001	9200000	8.78824e-05	95480	763	8682057	6623
USA	dirofilaria_immitis_chr1	9100001	9200000	0.000276659	95480	60090	217198915	304525
CENAM	dirofilaria_immitis_chr1	9200001	9300000	0.000170288	93201	5943	34899603	967683
AUS	dirofilaria_immitis_chr1	9200001	9300000	0.000188755	93751	66635	353023710	10203726
EUR	dirofilaria_immitis_chr1	9200001	9300000	0.000172022	92780	5971	34710639	1156647
USA	dirofilaria_immitis_chr1	9200001	9300000	0.000193989	93447	40748	210052996	6099590
ASIA	dirofilaria_immitis_chr1	9200001	9300000	8.22945e-05	92484	690	8384526	250191
EUR	dirofilaria_immitis_chr1	9300001	9400000	0.000223631	94934	8001	35777727	107325
CENAM	dirofilaria_immitis_chr1	9300001	9400000	0.000120106	94934	4310	35885052	0
AUS	dirofilaria_immitis_chr1	9300001	9400000	0.00020176	94934	73320	363401989	5363
ASIA	dirofilaria_immitis_chr1	9300001	9400000	7.5819e-05	94934	655	8638994	0
USA	dirofilaria_immitis_chr1	9300001	9400000	0.00021434	94934	46351	216249544	10108
AUS	dirofilaria_immitis_chr1	9400001	9500000	0.000456878	95261	166597	364641828	17280
CENAM	dirofilaria_immitis_chr1	9400001	9500000	0.00014416	95261	5191	36008658	0
EUR	dirofilaria_immitis_chr1	9400001	9500000	0.000319805	95261	11478	35890655	118003
ASIA	dirofilaria_immitis_chr1	9400001	9500000	0.000386907	95261	3354	8668751	0
USA	dirofilaria_immitis_chr1	9400001	9500000	0.000389311	95261	84444	216906138	98420
AUS	dirofilaria_immitis_chr1	9500001	9600000	0.000339153	95260	123515	364186348	2095832
CENAM	dirofilaria_immitis_chr1	9500001	9600000	0.000302441	95380	10879	35970670	198260
ASIA	dirofilaria_immitis_chr1	9500001	9600000	0.000271639	95237	2352	8658552	48783
EUR	dirofilaria_immitis_chr1	9500001	9600000	0.000269157	95260	9656	35875033	293897
USA	dirofilaria_immitis_chr1	9500001	9600000	0.000396549	95301	85925	216681724	1288706
AUS	dirofilaria_immitis_chr1	9600001	9700000	0.000371613	96958	137884	371042001	113223
USA	dirofilaria_immitis_chr1	9600001	9700000	0.000394483	96958	87076	220734263	136061
EUR	dirofilaria_immitis_chr1	9600001	9700000	0.000407047	96958	14860	36506848	143276
ASIA	dirofilaria_immitis_chr1	9600001	9700000	0.000265045	96958	2338	8821156	2022
CENAM	dirofilaria_immitis_chr1	9600001	9700000	0.000313247	96958	11479	36645259	4865
USA	dirofilaria_immitis_chr1	9700001	9800000	0.000225409	94760	48652	215839025	24255
CENAM	dirofilaria_immitis_chr1	9700001	9800000	0.000221893	94760	7948	35819015	265
ASIA	dirofilaria_immitis_chr1	9700001	9800000	0.000111329	94760	960	8623085	75
EUR	dirofilaria_immitis_chr1	9700001	9800000	0.000337934	94760	12060	35687390	131890
AUS	dirofilaria_immitis_chr1	9700001	9800000	0.000222625	94760	80752	362726921	14359
USA	dirofilaria_immitis_chr1	9800001	9900000	0.000167591	94724	36157	215745035	36237
EUR	dirofilaria_immitis_chr1	9800001	9900000	0.00017415	94724	6217	35699092	106580
ASIA	dirofilaria_immitis_chr1	9800001	9900000	1.67056e-05	94724	144	8619884	0
CENAM	dirofilaria_immitis_chr1	9800001	9900000	0.000202066	94724	7235	35805060	612
AUS	dirofilaria_immitis_chr1	9800001	9900000	0.000228375	94724	82806	362587194	16278
EUR	dirofilaria_immitis_chr1	9900001	10000000	0.000254115	96167	9212	36251327	99799
CENAM	dirofilaria_immitis_chr1	9900001	10000000	0.000120326	96167	4374	36351126	0
USA	dirofilaria_immitis_chr1	9900001	10000000	0.000157837	96167	34565	218992350	76076
AUS	dirofilaria_immitis_chr1	9900001	10000000	0.000304843	96167	112220	368124162	3114
ASIA	dirofilaria_immitis_chr1	9900001	10000000	1.09699e-05	96167	96	8751197	0
ASIA	dirofilaria_immitis_chr1	10000001	10100000	1.90437e-05	95794	166	8716809	445
CENAM	dirofilaria_immitis_chr1	10000001	10100000	0.000227368	95794	8233	36210026	106
USA	dirofilaria_immitis_chr1	10000001	10100000	0.000247747	95794	54051	218170356	48376
EUR	dirofilaria_immitis_chr1	10000001	10100000	0.000351942	95794	12696	36074137	135995
AUS	dirofilaria_immitis_chr1	10000001	10100000	0.000352769	95794	129356	366687946	11486
CENAM	dirofilaria_immitis_chr1	10100001	10200000	0.000274287	96183	9972	36356097	1077
USA	dirofilaria_immitis_chr1	10100001	10200000	0.000212155	96183	46460	218990494	114380
ASIA	dirofilaria_immitis_chr1	10100001	10200000	6.12435e-05	96183	536	8751953	700
EUR	dirofilaria_immitis_chr1	10100001	10200000	0.000338163	96183	12246	36213348	143826
AUS	dirofilaria_immitis_chr1	10100001	10200000	0.000345248	96183	127106	368158594	29930
EUR	dirofilaria_immitis_chr1	10200001	10300000	0.000302183	96135	10940	36203195	135835
AUS	dirofilaria_immitis_chr1	10200001	10300000	0.000393443	96135	144742	367885977	118803
USA	dirofilaria_immitis_chr1	10200001	10300000	0.000286355	96135	62678	218882222	113308
ASIA	dirofilaria_immitis_chr1	10200001	10300000	0.000195043	96135	1706	8746778	1507
CENAM	dirofilaria_immitis_chr1	10200001	10300000	0.000248666	96135	9035	36333904	5126
CENAM	dirofilaria_immitis_chr1	10300001	10400000	0.000300022	97094	10998	36657324	44208
EUR	dirofilaria_immitis_chr1	10300001	10400000	0.000282535	97094	10340	36597281	104251
ASIA	dirofilaria_immitis_chr1	10300001	10400000	0.00022241	97094	1965	8835029	525
USA	dirofilaria_immitis_chr1	10300001	10400000	0.000338748	97094	74872	221025912	154220
AUS	dirofilaria_immitis_chr1	10300001	10400000	0.00039132	97094	145426	371629363	46469
CENAM	dirofilaria_immitis_chr1	10400001	10500000	0.000179527	95741	6491	36156120	33978
ASIA	dirofilaria_immitis_chr1	10400001	10500000	9.52152e-05	95741	829	8706591	5840
EUR	dirofilaria_immitis_chr1	10400001	10500000	0.000105253	95741	3789	35998804	191294
USA	dirofilaria_immitis_chr1	10400001	10500000	0.000179834	95741	39156	217733568	364430
AUS	dirofilaria_immitis_chr1	10400001	10500000	0.000229421	95741	83945	365898867	597681
EUR	dirofilaria_immitis_chr1	10500001	10600000	0.000150135	96529	5454	36327383	160579
CENAM	dirofilaria_immitis_chr1	10500001	10600000	0.000147849	96529	5394	36483086	4876
AUS	dirofilaria_immitis_chr1	10500001	10600000	0.000193835	96529	71616	369468560	44452
ASIA	dirofilaria_immitis_chr1	10500001	10600000	0.000121862	96529	1070	8780389	3750
USA	dirofilaria_immitis_chr1	10500001	10600000	0.00014661	96529	32224	219794376	98686
CENAM	dirofilaria_immitis_chr1	10600001	10700000	0.000112927	94950	4053	35890570	530
USA	dirofilaria_immitis_chr1	10600001	10700000	0.000114824	94950	24833	216270963	25137
ASIA	dirofilaria_immitis_chr1	10600001	10700000	0.000106273	94950	918	8638125	2325
EUR	dirofilaria_immitis_chr1	10600001	10700000	0.000100801	94950	3605	35763390	127710
AUS	dirofilaria_immitis_chr1	10600001	10700000	0.000162518	94950	59069	363461853	6747
USA	dirofilaria_immitis_chr1	10700001	10800000	0.000335897	96532	73267	218123133	2107073
ASIA	dirofilaria_immitis_chr1	10700001	10800000	0.000227098	96353	1981	8723099	74508
CENAM	dirofilaria_immitis_chr1	10700001	10800000	0.000264273	96480	9583	36261778	282128
EUR	dirofilaria_immitis_chr1	10700001	10800000	0.000227682	96364	8199	36010796	533110
AUS	dirofilaria_immitis_chr1	10700001	10800000	0.000288308	96525	105540	366067075	4012481
USA	dirofilaria_immitis_chr1	10800001	10900000	0.00014402	96246	31567	219184314	64074
ASIA	dirofilaria_immitis_chr1	10800001	10900000	0.00015757	96246	1380	8758002	384
EUR	dirofilaria_immitis_chr1	10800001	10900000	0.000157555	96246	5713	36260396	120592
AUS	dirofilaria_immitis_chr1	10800001	10900000	0.000441103	96246	162475	368338380	91308
CENAM	dirofilaria_immitis_chr1	10800001	10900000	5.01925e-05	96246	1826	36379932	1056
ASIA	dirofilaria_immitis_chr1	10900001	11000000	0.000189037	95861	1649	8723176	175
EUR	dirofilaria_immitis_chr1	10900001	11000000	8.81593e-05	95861	3183	36105078	130380
USA	dirofilaria_immitis_chr1	10900001	11000000	0.000162823	95861	35553	218353483	17875
AUS	dirofilaria_immitis_chr1	10900001	11000000	0.000179504	95861	65870	366954608	1300
CENAM	dirofilaria_immitis_chr1	10900001	11000000	5.38424e-05	95861	1951	36235405	53
CENAM	dirofilaria_immitis_chr1	11000001	11100000	7.58804e-05	94867	2721	35859061	665
ASIA	dirofilaria_immitis_chr1	11000001	11100000	0.000164654	94867	1421	8630197	2700
USA	dirofilaria_immitis_chr1	11000001	11100000	0.000217154	94867	46919	216063285	43741
EUR	dirofilaria_immitis_chr1	11000001	11100000	0.000169063	94867	6047	35767797	91929
AUS	dirofilaria_immitis_chr1	11000001	11100000	0.000218031	94867	79174	363132640	18236
AUS	dirofilaria_immitis_chr1	11100001	11200000	0.00021835	96123	78354	358846316	9617824
ASIA	dirofilaria_immitis_chr1	11100001	11200000	0.000173749	95907	1486	8552544	206661
EUR	dirofilaria_immitis_chr1	11100001	11200000	0.000186852	95910	6613	35391653	992737
CENAM	dirofilaria_immitis_chr1	11100001	11200000	0.000123344	95676	4399	35664400	719990
USA	dirofilaria_immitis_chr1	11100001	11200000	0.000223132	96187	47778	214124494	5144396
AUS	dirofilaria_immitis_chr1	11200001	11300000	0.000319574	96334	117808	368640462	126090
EUR	dirofilaria_immitis_chr1	11200001	11300000	0.000235434	96334	8530	36230929	183323
USA	dirofilaria_immitis_chr1	11200001	11300000	0.000352388	96334	77124	218861111	587741
CENAM	dirofilaria_immitis_chr1	11200001	11300000	0.000191354	96334	6968	36414252	0
ASIA	dirofilaria_immitis_chr1	11200001	11300000	0.000245753	96334	2154	8764894	1500
AUS	dirofilaria_immitis_chr1	11300001	11400000	0.000333234	95017	121111	363441246	283830
USA	dirofilaria_immitis_chr1	11300001	11400000	0.000251034	95017	54255	216126217	322509
ASIA	dirofilaria_immitis_chr1	11300001	11400000	0.000184195	95017	1592	8643033	3514
EUR	dirofilaria_immitis_chr1	11300001	11400000	0.000168396	95017	6025	35778817	137609
CENAM	dirofilaria_immitis_chr1	11300001	11400000	0.000164723	95017	5916	35914942	1484
USA	dirofilaria_immitis_chr1	11400001	11500000	0.000199986	94963	43188	215954902	370812
AUS	dirofilaria_immitis_chr1	11400001	11500000	0.000303696	94963	110330	363290599	227765
EUR	dirofilaria_immitis_chr1	11400001	11500000	0.000130873	94963	4679	35752225	143789
CENAM	dirofilaria_immitis_chr1	11400001	11500000	0.00016803	94963	6031	35892487	3527
ASIA	dirofilaria_immitis_chr1	11400001	11500000	0.000145339	94963	1254	8628084	13549
EUR	dirofilaria_immitis_chr1	11500001	11600000	0.000202705	94874	7228	35657787	348225
AUS	dirofilaria_immitis_chr1	11500001	11600000	0.000462375	94828	167399	362041328	2590984
CENAM	dirofilaria_immitis_chr1	11500001	11600000	0.000233714	94877	8364	35787279	218733
ASIA	dirofilaria_immitis_chr1	11500001	11600000	0.000152315	94699	1311	8607167	60947
USA	dirofilaria_immitis_chr1	11500001	11600000	0.000486467	94858	104673	215169675	1818937
ASIA	dirofilaria_immitis_chr1	11600001	11700000	0.000205411	95025	1756	8548731	208745
AUS	dirofilaria_immitis_chr1	11600001	11700000	0.00037962	95650	136112	358548440	9842968
USA	dirofilaria_immitis_chr1	11600001	11700000	0.000336289	95291	71894	213786158	5439450
CENAM	dirofilaria_immitis_chr1	11600001	11700000	0.000253537	95373	9035	35635807	741401
[truncated: 2,426 more rows]

## Sheet: Fig2a
sample_name	species	country	city	location	latitude	longitude	host	collection
AUS_BNE_AD_001	D_immitis	AUS	Brisbane	AUS: Brisbane	-27.4705	153.026	Dog	This study
AUS_BNE_AD_002	D_immitis	AUS	Brisbane	AUS: Brisbane	-27.4705	153.026	Dog	This study
AUS_BNE_AD_003	D_immitis	AUS	Brisbane	AUS: Brisbane	-27.4705	153.026	Dog	This study
AUS_BNE_AD_003_R	D_immitis	AUS	Brisbane	AUS: Brisbane	-27.4705	153.026	Dog	This study
AUS_BNE_AD_004	D_immitis	AUS	Brisbane	AUS: Brisbane	-27.4705	153.026	Dog	This study
AUS_BNE_AD_006	D_immitis	AUS	Brisbane	AUS: Brisbane	-27.4705	153.026	Fox	This study
AUS_BNE_AD_008	D_immitis	AUS	Brisbane	AUS: Brisbane	-27.4705	153.026	Dog	This study
AUS_BNE_AD_009	D_immitis	AUS	Brisbane	AUS: Brisbane	-27.4705	153.026	Dog	This study
AUS_CNS_AD_001	D_immitis	AUS	Cairns	AUS: Cairns	-16.9203	145.771	Dog	This study
AUS_CNS_AD_002	D_immitis	AUS	Cairns	AUS: Cairns	-16.9203	145.771	Dog	This study
AUS_LHR_AD_001	D_immitis	AUS	Lockhart River	AUS: Lockhart River	-12.7861	143.342	Dog	This study
AUS_ROK_AD_001	D_immitis	AUS	Rockhampton	AUS: Rockhampton	-23.375	150.512	Dog	This study
AUS_SYD_AD_001	D_immitis	AUS	Sydney	AUS: Sydney	-33.8688	151.209	Dog	Public data
AUS_SYD_AD_002	D_immitis	AUS	Sydney	AUS: Sydney	-33.8688	151.209	Dog	Public data
AUS_SYD_AD_003	D_immitis	AUS	Sydney	AUS: Sydney	-33.8688	151.209	Dog	Public data
AUS_SYD_AD_004	D_immitis	AUS	Sydney	AUS: Sydney	-33.8688	151.209	Dog	Public data
AUS_SYD_AD_005	D_immitis	AUS	Sydney	AUS: Sydney	-33.8688	151.209	Dog	Public data
AUS_SYD_AD_005_R	D_immitis	AUS	Sydney	AUS: Sydney	-33.8688	151.209	Dog	This study
AUS_SYD_AD_006	D_immitis	AUS	Sydney	AUS: Sydney	-33.8688	151.209	Dog	This study
AUS_SYD_AD_007	D_immitis	AUS	Sydney	AUS: Sydney	-33.8688	151.209	Dog	This study
AUS_SYD_AD_008	D_immitis	AUS	Sydney	AUS: Sydney	-33.8688	151.209	Dog	This study
AUS_SYD_AD_008_R	D_immitis	AUS	Sydney	AUS: Sydney	-33.8688	151.209	Dog	This study
AUS_SYD_AD_009	D_immitis	AUS	Sydney	AUS: Sydney	-33.8688	151.209	Dog	This study
AUS_SYD_AD_010	D_immitis	AUS	Sydney	AUS: Sydney	-33.8688	151.209	Dog	This study
AUS_SYD_AD_011	D_immitis	AUS	Sydney	AUS: Sydney	-33.8688	151.209	Dog	This study
AUS_SYD_AD_012	D_immitis	AUS	Sydney	AUS: Sydney	-33.8688	151.209	Dog	This study
AUS_SYD_AD_013	D_immitis	AUS	Sydney	AUS: Sydney	-33.8688	151.209	Dog	This study
AUS_SYD_AD_014	D_immitis	AUS	Sydney	AUS: Sydney	-33.8688	151.209	Dog	This study
AUS_SYD_AD_015	D_immitis	AUS	Sydney	AUS: Sydney	-33.8688	151.209	Dog	This study
AUS_SYD_AD_017	D_immitis	AUS	Sydney	AUS: Sydney	-33.8688	151.209	Dog	This study
AUS_TVS_AD_001	D_immitis	AUS	Townsville	AUS: Townsville	-19.259	146.817	Dog	This study
AUS_TVS_AD_002	D_immitis	AUS	Townsville	AUS: Townsville	-19.259	146.817	Dog	This study
AUS_TVS_AD_003	D_immitis	AUS	Townsville	AUS: Townsville	-19.259	146.817	Dog	This study
AUS_TVS_AD_004	D_immitis	AUS	Townsville	AUS: Townsville	-19.259	146.817	Dog	This study
AUS_TVS_AD_005	D_immitis	AUS	Townsville	AUS: Townsville	-19.259	146.817	Dog	This study
AUS_TVS_AD_006	D_immitis	AUS	Townsville	AUS: Townsville	-19.259	146.817	Dog	This study
AUS_TVS_AD_007	D_immitis	AUS	Townsville	AUS: Townsville	-19.259	146.817	Dog	This study
AUS_TVS_AD_008	D_immitis	AUS	Townsville	AUS: Townsville	-19.259	146.817	Dog	This study
AUS_TVS_AD_010	D_immitis	AUS	Townsville	AUS: Townsville	-19.259	146.817	Dog	This study
AUS_TVS_AD_011	D_immitis	AUS	Townsville	AUS: Townsville	-19.259	146.817	Dog	This study
AUS_TVS_AD_012	D_immitis	AUS	Townsville	AUS: Townsville	-19.259	146.817	Dog	This study
AUS_TVS_AD_013	D_immitis	AUS	Townsville	AUS: Townsville	-19.259	146.817	Dog	This study
AUS_TVS_AD_014	D_immitis	AUS	Townsville	AUS: Townsville	-19.259	146.817	Dog	This study
AUS_TVS_AD_015	D_immitis	AUS	Townsville	AUS: Townsville	-19.259	146.817	Dog	This study
AUS_TVS_AD_016	D_immitis	AUS	Townsville	AUS: Townsville	-19.259	146.817	Dog	This study
AUS_TVS_AD_017	D_immitis	AUS	Townsville	AUS: Townsville	-19.259	146.817	Dog	This study
AUS_TVS_AD_018	D_immitis	AUS	Townsville	AUS: Townsville	-19.259	146.817	Dog	This study
AUS_TVS_AD_019	D_immitis	AUS	Townsville	AUS: Townsville	-19.259	146.817	Dog	This study
CRI_SJO_AD_001	D_immitis	CRI	San Jose	CRI: San Jose	9.9281	-84.0907	Cat	This study
GRC_XAN_AD_001	D_immitis	GRC	Thessaloniki/Xanthi	GRC: Thess/Xanthi	40.6401	22.9444	Dog	This study
GRC_XAN_AD_002	D_immitis	GRC	Thessaloniki/Xanthi	GRC: Thess/Xanthi	40.6401	22.9444	Dog	This study
GRC_XAN_AD_003	D_immitis	GRC	Thessaloniki/Xanthi	GRC: Thess/Xanthi	40.6401	22.9444	Dog	This study
GRC_XAN_AD_004	D_immitis	GRC	Thessaloniki/Xanthi	GRC: Thess/Xanthi	40.6401	22.9444	Dog	This study
GRC_XAN_AD_005	D_immitis	GRC	Thessaloniki/Xanthi	GRC: Thess/Xanthi	40.6401	22.9444	Dog	This study
GRC_XAN_AD_006	D_immitis	GRC	Thessaloniki/Xanthi	GRC: Thess/Xanthi	40.6401	22.9444	Dog	This study
GRC_XAN_AD_007	D_immitis	GRC	Thessaloniki/Xanthi	GRC: Thess/Xanthi	40.6401	22.9444	Dog	This study
GRC_XAN_AD_008	D_immitis	GRC	Thessaloniki/Xanthi	GRC: Thess/Xanthi	40.6401	22.9444	Dog	This study
GRC_XAN_AD_009	D_immitis	GRC	Thessaloniki/Xanthi	GRC: Thess/Xanthi	40.6401	22.9444	Dog	This study
GRC_XAN_AD_010	D_immitis	GRC	Thessaloniki/Xanthi	GRC: Thess/Xanthi	40.6401	22.9444	Dog	This study
GRC_XAN_AD_011	D_immitis	GRC	Thessaloniki/Xanthi	GRC: Thess/Xanthi	40.6401	22.9444	Dog	This study
GRC_XAN_AD_012	D_immitis	GRC	Thessaloniki/Xanthi	GRC: Thess/Xanthi	40.6401	22.9444	Dog	This study
ITA_NEA_AD_001	D_immitis	ITA	Northeast	ITA: Northeast	45.9295	11.5621	Dog	This study
ITA_NEA_AD_002	D_immitis	ITA	Northeast	ITA: Northeast	45.9295	11.5621	Fox	This study
ITA_NEA_AD_003	D_immitis	ITA	Northeast	ITA: Northeast	45.9295	11.5621	Fox	This study
ITA_PAV_AD_001	D_immitis	ITA	Pavia	ITA: Pavia	45.1833	9.15	Dog	Public data
MYS_SEL_AD_001	D_immitis	MYS	Selangor	MYS: Selangor	3.5092	101.525	Dog	This study
PAN_BOC_AD_001	D_immitis	PAN	Boca Chica	PAN: Boca Chica	8.2112	-82.1931	Dog	This study
PAN_BOC_AD_002	D_immitis	PAN	Boca Chica	PAN: Boca Chica	8.2112	-82.1931	Dog	This study
PAN_BOC_AD_003	D_immitis	PAN	Boca Chica	PAN: Boca Chica	8.2112	-82.1931	Dog	This study
PAN_BOC_AD_004	D_immitis	PAN	Boca Chica	PAN: Boca Chica	8.2112	-82.1931	Dog	This study
PAN_BOC_AD_005	D_immitis	PAN	Boca Chica	PAN: Boca Chica	8.2112	-82.1931	Dog	This study
PAN_PUE_AD_001	D_immitis	PAN	Puerto Armuelles	PAN: Puerto Armuelles	8.2743	-82.86	Dog	This study
PAN_PUE_AD_002	D_immitis	PAN	Puerto Armuelles	PAN: Puerto Armuelles	8.2743	-82.86	Dog	This study
PAN_PUE_AD_003	D_immitis	PAN	Puerto Armuelles	PAN: Puerto Armuelles	8.2743	-82.86	Dog	This study
PAN_PUE_AD_004	D_immitis	PAN	Puerto Armuelles	PAN: Puerto Armuelles	8.2743	-82.86	Dog	This study
PAN_PUE_AD_004_R	D_immitis	PAN	Puerto Armuelles	PAN: Puerto Armuelles	8.2743	-82.86	Dog	This study
PAN_PUE_AD_005	D_immitis	PAN	Puerto Armuelles	PAN: Puerto Armuelles	8.2743	-82.86	Dog	This study
PAN_PUE_AD_006	D_immitis	PAN	Puerto Armuelles	PAN: Puerto Armuelles	8.2743	-82.86	Dog	This study
PAN_SLO_AD_001	D_immitis	PAN	San Lorenzo	PAN: San Lorenzo	8.307	-82.0952	Dog	This study
PAN_SLO_AD_002	D_immitis	PAN	San Lorenzo	PAN: San Lorenzo	8.307	-82.0952	Dog	This study
PAN_SLO_AD_003	D_immitis	PAN	San Lorenzo	PAN: San Lorenzo	8.307	-82.0952	Dog	This study
ROU_BUC_AD_001	D_immitis	ROU	Bucharest	ROU: Bucharest	44.4268	26.1025	Leopard	This study
ROU_COM_AD_001	D_immitis	ROU	Comana	ROU: Comana	44.1713	26.1431	Wildcat	This study
ROU_GIU_AD_001	D_immitis	ROU	Giurgiu	ROU: Giurgiu	43.9037	25.9699	Golden jackal	This study
ROU_GIU_AD_001_R	D_immitis	ROU	Giurgiu	ROU: Giurgiu	43.9037	25.9699	Golden jackal	This study
THA_BKK_AD_001	D_immitis	THA	Bangkok	THA: Bangkok	13.7367	100.523	Dog	This study
THA_BKK_AD_002	D_immitis	THA	Bangkok	THA: Bangkok	13.7367	100.523	Dog	This study
THA_BKK_AD_003	D_immitis	THA	Bangkok	THA: Bangkok	13.7367	100.523	Dog	This study
THA_BKK_AD_004	D_immitis	THA	Bangkok	THA: Bangkok	13.7367	100.523	Dog	This study
THA_BKK_AD_005	D_immitis	THA	Bangkok	THA: Bangkok	13.7367	100.523	Dog	This study
THA_BKK_AD_006	D_immitis	THA	Bangkok	THA: Bangkok	13.7367	100.523	Dog	This study
USA_FLO_AD_001	D_immitis	USA	Florida	USA: Florida	29.6871	-82.821	Dog	This study
USA_FLO_AD_002	D_immitis	USA	Florida	USA: Florida	29.6871	-82.821	Dog	This study
USA_FLO_AD_003	D_immitis	USA	Florida	USA: Florida	29.6871	-82.821	Dog	This study
USA_FLO_AD_004	D_immitis	USA	Florida	USA: Florida	29.6871	-82.821	Dog	This study
USA_FLO_AD_005	D_immitis	USA	Florida	USA: Florida	29.6871	-82.821	Dog	This study
USA_FLO_AD_006	D_immitis	USA	Florida	USA: Florida	29.6871	-82.821	Dog	This study
USA_FLO_AD_007	D_immitis	USA	Florida	USA: Florida	29.6871	-82.821	Dog	This study
USA_FLO_AD_008	D_immitis	USA	Florida	USA: Florida	29.6871	-82.821	Dog	This study
USA_FLO_AD_009	D_immitis	USA	Florida	USA: Florida	29.6871	-82.821	Dog	This study
USA_FLO_AD_010	D_immitis	USA	Florida	USA: Florida	29.6871	-82.821	Dog	This study
USA_FLO_AD_011	D_immitis	USA	Florida	USA: Florida	30.3501	-81.6035	Dog	This study
USA_FLO_AD_012	D_immitis	USA	Florida	USA: Florida	30.3501	-81.6035	Dog	This study
USA_FLO_AD_013	D_immitis	USA	Florida	USA: Florida	30.3501	-81.6035	Dog	This study
USA_FLO_AD_014	D_immitis	USA	Florida	USA: Florida	30.3501	-81.6035	Dog	This study
USA_FLO_AD_015	D_immitis	USA	Florida	USA: Florida	29.6871	-82.821	Dog	This study
USA_FLO_AD_016	D_immitis	USA	Florida	USA: Florida	29.6871	-82.821	Dog	This study
USA_GEO_AD_001	D_immitis	USA	Georgia	USA: Georgia	33.2479	-83.4412	Dog	Public data
USA_ILL_AD_001	D_immitis	USA	Illinois	USA: Illinois	33.2479	-83.4412	Dog	This study
USA_ILL_AD_002	D_immitis	USA	Illinois	USA: Illinois	33.2479	-83.4412	Dog	This study
USA_LOU_AD_001	D_immitis	USA	Louisiana	USA: Louisiana	32.1632	-91.7207	Dog	This study
USA_LOU_AD_002	D_immitis	USA	Louisiana	USA: Louisiana	32.1632	-91.7207	Dog	This study
USA_MIS_AD_001	D_immitis	USA	Missouri	USA: Missouri	33.2479	-83.4412	Dog	This study
USA_MIS_AD_002	D_immitis	USA	Missouri	USA: Missouri	33.2479	-83.4412	Dog	This study
USA_TEX_AD_001	D_immitis	USA	Texas	USA: Texas	29.4238	-95.2441	Ferret	This study
USA_TEX_AD_002	D_immitis	USA	Texas	USA: Texas	30.628	-96.3344	Dog	This study
USA_TEX_AD_003	D_immitis	USA	Texas	USA: Texas	32.7079	-96.9209	Dog	This study
USA_TEX_AD_004	D_immitis	USA	Texas	USA: Texas	32.7079	-96.9209	Dog	This study
USA_TEX_AD_005	D_immitis	USA	Texas	USA: Texas	32.7079	-96.9209	Dog	This study
USA_TEX_AD_006	D_immitis	USA	Texas	USA: Texas	26.3017	-98.1633	Dog	This study
USA_TEX_AD_007	D_immitis	USA	Texas	USA: Texas	26.3017	-98.1633	Dog	This study
USA_TEX_AD_008	D_immitis	USA	Texas	USA: Texas	32.7555	-97.3308	Dog	This study
USA_TEX_AD_009	D_immitis	USA	Texas	USA: Texas	32.7555	-97.3308	Dog	This study
USA_TEX_AD_010	D_immitis	USA	Texas	USA: Texas	32.7555	-97.3308	Dog	This study
USA_TEX_AD_011	D_immitis	USA	Texas	USA: Texas	29.7604	-95.3698	Cat	This study
USA_TEX_AD_012	D_immitis	USA	Texas	USA: Texas	29.7604	-95.3698	Cat	This study
USA_TEX_AD_013	D_immitis	USA	Texas	USA: Texas	32.6493	-96.7131	Dog	This study
USA_TEX_AD_014	D_immitis	USA	Texas	USA: Texas	32.6493	-96.7131	Dog	This study
USA_TEX_AD_015	D_immitis	USA	Texas	USA: Texas	30.7235	-95.5508	Cat	This study

## Sheet: Fig2b
pop	chromosome	window_pos_1	window_pos_2	avg_pi	no_sites	count_diffs	count_comparisons	count_missing
Cat	dirofilaria_immitis_chrX	1	100000	0.000397135	91316	1014	2553287	105985
Fox	dirofilaria_immitis_chrX	1	100000	0.000136926	91255	187	1365698	58912
Wildcat	dirofilaria_immitis_chrX	1	100000	2.19568e-05	91088	2	91088	3886
Dog	dirofilaria_immitis_chrX	1	100000	0.000385553	91407	876544	2273474772	141239178
Ferret	dirofilaria_immitis_chrX	1	100000	0.000527061	91071	48	91071	3903
Golden_jackal	dirofilaria_immitis_chrX	1	100000	1.09727e-05	91135	1	91135	3839
Leopard	dirofilaria_immitis_chrX	1	100000	2.1914e-05	91266	2	91266	3708
Leopard	dirofilaria_immitis_chrX	100001	200000	2.15848e-05	92658	2	92658	4764
Cat	dirofilaria_immitis_chrX	100001	200000	0.000381695	93625	990	2593697	134119
Wildcat	dirofilaria_immitis_chrX	100001	200000	0	91724	0	91724	5698
Golden_jackal	dirofilaria_immitis_chrX	100001	200000	0	92677	0	92677	4745
Ferret	dirofilaria_immitis_chrX	100001	200000	0.000694384	92168	64	92168	5254
Dog	dirofilaria_immitis_chrX	100001	200000	0.000441368	96273	1030665	2335157594	141796756
Fox	dirofilaria_immitis_chrX	100001	200000	0.000220992	92984	305	1380141	81189
Cat	dirofilaria_immitis_chrX	200001	300000	0.000706083	96409	1906	2699400	52
Dog	dirofilaria_immitis_chrX	200001	300000	0.000764371	96409	1870348	2446911726	4287099
Leopard	dirofilaria_immitis_chrX	200001	300000	1.03725e-05	96409	1	96409	0
Fox	dirofilaria_immitis_chrX	200001	300000	0.000374808	96409	542	1446072	63
Golden_jackal	dirofilaria_immitis_chrX	200001	300000	0	96409	0	96409	0
Wildcat	dirofilaria_immitis_chrX	200001	300000	2.0748e-05	96395	2	96395	14
Ferret	dirofilaria_immitis_chrX	200001	300000	0.00106836	96409	103	96409	0
Fox	dirofilaria_immitis_chrX	300001	400000	0.000511956	96102	738	1441530	0
Dog	dirofilaria_immitis_chrX	300001	400000	0.000854902	96102	2083291	2436876280	6517070
Cat	dirofilaria_immitis_chrX	300001	400000	0.000839938	96102	2260	2690674	182
Ferret	dirofilaria_immitis_chrX	300001	400000	0.00115502	96102	111	96102	0
Golden_jackal	dirofilaria_immitis_chrX	300001	400000	0	96102	0	96102	0
Wildcat	dirofilaria_immitis_chrX	300001	400000	7.284e-05	96101	7	96101	1
Leopard	dirofilaria_immitis_chrX	300001	400000	0.000478663	96101	46	96101	1
Cat	dirofilaria_immitis_chrX	400001	500000	0.000793249	94728	2104	2652384	0
Golden_jackal	dirofilaria_immitis_chrX	400001	500000	0	94728	0	94728	0
Ferret	dirofilaria_immitis_chrX	400001	500000	0.00150959	94728	143	94728	0
Leopard	dirofilaria_immitis_chrX	400001	500000	0.000728401	94728	69	94728	0
Fox	dirofilaria_immitis_chrX	400001	500000	0.000618059	94728	878	1420576	344
Dog	dirofilaria_immitis_chrX	400001	500000	0.000782561	94728	1881747	2404602563	3856837
Wildcat	dirofilaria_immitis_chrX	400001	500000	1.05565e-05	94728	1	94728	0
Dog	dirofilaria_immitis_chrX	500001	600000	0.00098236	94392	2300585	2341896860	62164015
Leopard	dirofilaria_immitis_chrX	500001	600000	0.000335414	92423	31	92423	2132
Cat	dirofilaria_immitis_chrX	500001	600000	0.000986429	93351	2558	2593192	54348
Fox	dirofilaria_immitis_chrX	500001	600000	0.000621963	93398	862	1385935	32390
Wildcat	dirofilaria_immitis_chrX	500001	600000	3.23346e-05	92780	3	92780	1775
Golden_jackal	dirofilaria_immitis_chrX	500001	600000	5.40576e-05	92494	5	92494	2061
Ferret	dirofilaria_immitis_chrX	500001	600000	0.00152887	92879	142	92879	1676
Dog	dirofilaria_immitis_chrX	600001	700000	0.00112392	93718	2663100	2369473204	42799946
Wildcat	dirofilaria_immitis_chrX	600001	700000	9.61703e-05	93584	9	93584	1294
Fox	dirofilaria_immitis_chrX	600001	700000	0.000719657	93686	1011	1404836	18334
Cat	dirofilaria_immitis_chrX	600001	700000	0.00110952	93690	2910	2622760	33824
Leopard	dirofilaria_immitis_chrX	600001	700000	0.00054461	93645	51	93645	1233
Ferret	dirofilaria_immitis_chrX	600001	700000	0.0018163	93597	170	93597	1281
Golden_jackal	dirofilaria_immitis_chrX	600001	700000	2.13511e-05	93672	2	93672	1206
Wildcat	dirofilaria_immitis_chrX	700001	800000	5.3959e-05	92663	5	92663	285
Ferret	dirofilaria_immitis_chrX	700001	800000	0.00137889	92828	128	92828	120
Fox	dirofilaria_immitis_chrX	700001	800000	0.000527521	92948	735	1393310	910
Cat	dirofilaria_immitis_chrX	700001	800000	0.000733653	92948	1908	2600686	1858
Dog	dirofilaria_immitis_chrX	700001	800000	0.000898955	92948	2110722	2347972823	15230077
Leopard	dirofilaria_immitis_chrX	700001	800000	0.000301273	92939	28	92939	9
Golden_jackal	dirofilaria_immitis_chrX	700001	800000	3.22768e-05	92946	3	92946	2
Fox	dirofilaria_immitis_chrX	800001	900000	0.000536315	94477	759	1415213	3577
Ferret	dirofilaria_immitis_chrX	800001	900000	0.00132811	94119	125	94119	467
Dog	dirofilaria_immitis_chrX	800001	900000	0.000974477	94503	2321721	2382530100	22318950
Cat	dirofilaria_immitis_chrX	800001	900000	0.00095213	94483	2511	2637245	11163
Leopard	dirofilaria_immitis_chrX	800001	900000	0.000402436	94425	38	94425	161
Wildcat	dirofilaria_immitis_chrX	800001	900000	4.25175e-05	94079	4	94079	507
Golden_jackal	dirofilaria_immitis_chrX	800001	900000	3.17642e-05	94446	3	94446	140
Dog	dirofilaria_immitis_chrX	900001	1000000	0.00112573	93438	2654155	2357721832	17939318
Fox	dirofilaria_immitis_chrX	900001	1000000	0.00106387	93438	1490	1400553	1017
Cat	dirofilaria_immitis_chrX	900001	1000000	0.00107969	93438	2819	2610946	5318
Leopard	dirofilaria_immitis_chrX	900001	1000000	0.000428467	93356	40	93356	82
Wildcat	dirofilaria_immitis_chrX	900001	1000000	7.51452e-05	93153	7	93153	285
Golden_jackal	dirofilaria_immitis_chrX	900001	1000000	6.42873e-05	93331	6	93331	107
Ferret	dirofilaria_immitis_chrX	900001	1000000	0.00186771	93162	174	93162	276
Leopard	dirofilaria_immitis_chrX	1000001	1100000	0.00021349	93681	20	93681	32
Cat	dirofilaria_immitis_chrX	1000001	1100000	0.000982095	93706	2569	2615836	8128
Fox	dirofilaria_immitis_chrX	1000001	1100000	0.000907952	93711	1276	1405361	334
Dog	dirofilaria_immitis_chrX	1000001	1100000	0.00108098	93713	2555304	2363876033	18776992
Golden_jackal	dirofilaria_immitis_chrX	1000001	1100000	2.13536e-05	93661	2	93661	52
Ferret	dirofilaria_immitis_chrX	1000001	1100000	0.00144137	93661	135	93661	52
Wildcat	dirofilaria_immitis_chrX	1000001	1100000	0.000106962	93491	10	93491	222
Fox	dirofilaria_immitis_chrX	1100001	1200000	0.000600747	92222	829	1379948	6337
Golden_jackal	dirofilaria_immitis_chrX	1100001	1200000	0	92165	0	92165	254
Ferret	dirofilaria_immitis_chrX	1100001	1200000	0.00102198	91978	94	91978	441
Leopard	dirofilaria_immitis_chrX	1100001	1200000	1.08519e-05	92150	1	92150	269
Wildcat	dirofilaria_immitis_chrX	1100001	1200000	3.27557e-05	91587	3	91587	832
Dog	dirofilaria_immitis_chrX	1100001	1200000	0.000872763	92260	2032922	2329294229	20458846
Cat	dirofilaria_immitis_chrX	1100001	1200000	0.000802953	92247	2069	2576739	10993
Dog	dirofilaria_immitis_chrX	1200001	1300000	0.000885664	92786	2005411	2264300988	130479762
Cat	dirofilaria_immitis_chrX	1200001	1300000	0.000833254	91309	2103	2523841	113479
Ferret	dirofilaria_immitis_chrX	1200001	1300000	0.00140443	89716	126	89716	4474
Leopard	dirofilaria_immitis_chrX	1200001	1300000	0.000773985	90441	70	90441	3749
Golden_jackal	dirofilaria_immitis_chrX	1200001	1300000	6.70713e-05	89457	6	89457	4733
Wildcat	dirofilaria_immitis_chrX	1200001	1300000	2.23209e-05	89602	2	89602	4588
Fox	dirofilaria_immitis_chrX	1200001	1300000	0.000656931	90517	882	1342606	70244
Cat	dirofilaria_immitis_chrX	1300001	1400000	0.00110438	93188	2872	2600563	10353
Leopard	dirofilaria_immitis_chrX	1300001	1400000	0.000687551	93084	64	93084	163
Wildcat	dirofilaria_immitis_chrX	1300001	1400000	1.07916e-05	92665	1	92665	582
Fox	dirofilaria_immitis_chrX	1300001	1400000	0.00080711	93226	1124	1392623	6082
Ferret	dirofilaria_immitis_chrX	1300001	1400000	0.00203436	92904	189	92904	343
Golden_jackal	dirofilaria_immitis_chrX	1300001	1400000	5.38097e-05	92920	5	92920	327
Dog	dirofilaria_immitis_chrX	1300001	1400000	0.00105064	93247	2468097	2349127043	21677932
Ferret	dirofilaria_immitis_chrX	1400001	1500000	0.00152992	91508	140	91508	1213
Golden_jackal	dirofilaria_immitis_chrX	1400001	1500000	0.000130681	91827	12	91827	894
Wildcat	dirofilaria_immitis_chrX	1400001	1500000	0.000153061	91467	14	91467	1254
Leopard	dirofilaria_immitis_chrX	1400001	1500000	0.000446307	91865	41	91865	856
Cat	dirofilaria_immitis_chrX	1400001	1500000	0.00107127	91933	2751	2567976	28212
Fox	dirofilaria_immitis_chrX	1400001	1500000	0.000889737	91923	1224	1375687	15128
Dog	dirofilaria_immitis_chrX	1400001	1500000	0.00113548	92031	2626527	2313151464	44279961
Leopard	dirofilaria_immitis_chrX	1500001	1600000	0.000956198	93077	89	93077	115
Golden_jackal	dirofilaria_immitis_chrX	1500001	1600000	4.29775e-05	93072	4	93072	120
Cat	dirofilaria_immitis_chrX	1500001	1600000	0.00107094	93092	2784	2599594	9782
Fox	dirofilaria_immitis_chrX	1500001	1600000	0.000583479	93092	813	1393366	4514
Dog	dirofilaria_immitis_chrX	1500001	1600000	0.00116006	93092	2720295	2344954334	24452266
Wildcat	dirofilaria_immitis_chrX	1500001	1600000	6.48459e-05	92527	6	92527	665
Ferret	dirofilaria_immitis_chrX	1500001	1600000	0.00163464	92987	152	92987	205
Golden_jackal	dirofilaria_immitis_chrX	1600001	1700000	1.049e-05	95329	1	95329	13
Dog	dirofilaria_immitis_chrX	1600001	1700000	0.00104028	95342	2506930	2409849443	14220907
Ferret	dirofilaria_immitis_chrX	1600001	1700000	0.0015226	95232	145	95232	110
Cat	dirofilaria_immitis_chrX	1600001	1700000	0.000836914	95342	2230	2664552	5024
Fox	dirofilaria_immitis_chrX	1600001	1700000	0.00053718	95342	768	1429689	441
Wildcat	dirofilaria_immitis_chrX	1600001	1700000	7.36207e-05	95082	7	95082	260
Leopard	dirofilaria_immitis_chrX	1600001	1700000	0.000556115	95304	53	95304	38
Golden_jackal	dirofilaria_immitis_chrX	1700001	1800000	5.35665e-05	93342	5	93342	11
Ferret	dirofilaria_immitis_chrX	1700001	1800000	0.00177951	93284	166	93284	69
Leopard	dirofilaria_immitis_chrX	1700001	1800000	0.000824844	93351	77	93351	2
Cat	dirofilaria_immitis_chrX	1700001	1800000	0.00101144	93353	2636	2606194	7690
Wildcat	dirofilaria_immitis_chrX	1700001	1800000	7.51549e-05	93141	7	93141	212
Fox	dirofilaria_immitis_chrX	1700001	1800000	0.000850447	93353	1190	1399264	1031
Dog	dirofilaria_immitis_chrX	1700001	1800000	0.00112481	93353	2644585	2351141793	22358232
Fox	dirofilaria_immitis_chrX	1800001	1900000	0.00141296	93433	1978	1399894	20036
Leopard	dirofilaria_immitis_chrX	1800001	1900000	0.00040707	93350	38	93350	1312
Wildcat	dirofilaria_immitis_chrX	1800001	1900000	8.58544e-05	93181	8	93181	1481
Golden_jackal	dirofilaria_immitis_chrX	1800001	1900000	2.14298e-05	93328	2	93328	1334
Ferret	dirofilaria_immitis_chrX	1800001	1900000	0.00250772	93312	234	93312	1350
Dog	dirofilaria_immitis_chrX	1800001	1900000	0.00157635	93465	3717812	2358496399	48284951
Cat	dirofilaria_immitis_chrX	1800001	1900000	0.00137445	93417	3589	2611223	39313
Wildcat	dirofilaria_immitis_chrX	1900001	2000000	5.42605e-05	92148	5	92148	265
Dog	dirofilaria_immitis_chrX	1900001	2000000	0.00132214	92413	3079238	2328976729	20623796
Ferret	dirofilaria_immitis_chrX	1900001	2000000	0.00215681	92266	199	92266	147
Leopard	dirofilaria_immitis_chrX	1900001	2000000	0.000454545	92400	42	92400	13
Fox	dirofilaria_immitis_chrX	1900001	2000000	0.00124576	92406	1719	1379881	6314
Cat	dirofilaria_immitis_chrX	1900001	2000000	0.00144109	92400	3716	2578604	8960
Golden_jackal	dirofilaria_immitis_chrX	1900001	2000000	3.25048e-05	92294	3	92294	119
Fox	dirofilaria_immitis_chrX	2000001	2100000	0.00108302	93092	1510	1394251	2129
Ferret	dirofilaria_immitis_chrX	2000001	2100000	0.00156996	92996	146	92996	96
Wildcat	dirofilaria_immitis_chrX	2000001	2100000	2.15024e-05	93013	2	93013	79
Leopard	dirofilaria_immitis_chrX	2000001	2100000	0.000418958	93088	39	93088	4
Cat	dirofilaria_immitis_chrX	2000001	2100000	0.00079882	93092	2077	2600084	6492
Dog	dirofilaria_immitis_chrX	2000001	2100000	0.000884291	93092	2078966	2350997986	15866114
Golden_jackal	dirofilaria_immitis_chrX	2000001	2100000	3.22265e-05	93091	3	93091	1
Wildcat	dirofilaria_immitis_chrX	2100001	2200000	5.34811e-05	93491	5	93491	218
Cat	dirofilaria_immitis_chrX	2100001	2200000	0.000819907	93709	2149	2621030	2822
Dog	dirofilaria_immitis_chrX	2100001	2200000	0.000901118	93709	2136622	2371079971	11471354
Fox	dirofilaria_immitis_chrX	2100001	2200000	0.000812663	93709	1142	1405257	378
Golden_jackal	dirofilaria_immitis_chrX	2100001	2200000	1.06807e-05	93627	1	93627	82
Leopard	dirofilaria_immitis_chrX	2100001	2200000	0.000565738	93683	53	93683	26
Ferret	dirofilaria_immitis_chrX	2100001	2200000	0.00106725	93699	100	93699	10
Dog	dirofilaria_immitis_chrX	2200001	2300000	0.000965031	95423	2293771	2376888974	57402226
Cat	dirofilaria_immitis_chrX	2200001	2300000	0.000842087	94866	2215	2630368	50464
Wildcat	dirofilaria_immitis_chrX	2200001	2300000	0.000117801	93378	11	93378	2366
Ferret	dirofilaria_immitis_chrX	2200001	2300000	0.00131074	93840	123	93840	1904
Golden_jackal	dirofilaria_immitis_chrX	2200001	2300000	2.13242e-05	93790	2	93790	1954
Leopard	dirofilaria_immitis_chrX	2200001	2300000	0.000990194	93921	93	93921	1823
Fox	dirofilaria_immitis_chrX	2200001	2300000	0.000821015	94402	1152	1403142	33018
Wildcat	dirofilaria_immitis_chrX	2300001	2400000	2.12678e-05	94039	2	94039	89
Leopard	dirofilaria_immitis_chrX	2300001	2400000	1.06238e-05	94128	1	94128	0
Dog	dirofilaria_immitis_chrX	2300001	2400000	0.000619727	94128	1476232	2382066981	11137419
Fox	dirofilaria_immitis_chrX	2300001	2400000	0.00056384	94128	796	1411748	172
Ferret	dirofilaria_immitis_chrX	2300001	2400000	0.000584348	94122	55	94122	6
Golden_jackal	dirofilaria_immitis_chrX	2300001	2400000	1.06247e-05	94120	1	94120	8
Cat	dirofilaria_immitis_chrX	2300001	2400000	0.000545075	94128	1436	2634499	1085
Cat	dirofilaria_immitis_chrX	2400001	2500000	0.000575189	93821	1506	2618270	38118
Golden_jackal	dirofilaria_immitis_chrX	2400001	2500000	1.06859e-05	93581	1	93581	1290
Wildcat	dirofilaria_immitis_chrX	2400001	2500000	6.41663e-05	93507	6	93507	1364
Fox	dirofilaria_immitis_chrX	2400001	2500000	0.000423057	93832	593	1401702	21363
Dog	dirofilaria_immitis_chrX	2400001	2500000	0.000609269	94236	1441375	2365743912	46351263
Leopard	dirofilaria_immitis_chrX	2400001	2500000	6.40253e-05	93713	6	93713	1158
Ferret	dirofilaria_immitis_chrX	2400001	2500000	0.000781183	93448	73	93448	1423
Leopard	dirofilaria_immitis_chrX	2500001	2600000	1.06359e-05	94021	1	94021	297
Dog	dirofilaria_immitis_chrX	2500001	2600000	0.000584026	94141	1391528	2382647944	15387206
Fox	dirofilaria_immitis_chrX	2500001	2600000	0.000548947	94027	774	1409971	4799
Cat	dirofilaria_immitis_chrX	2500001	2600000	0.00052727	94034	1388	2632429	8475
Golden_jackal	dirofilaria_immitis_chrX	2500001	2600000	0	93997	0	93997	321
Wildcat	dirofilaria_immitis_chrX	2500001	2600000	0	94018	0	94018	300
Ferret	dirofilaria_immitis_chrX	2500001	2600000	0.000723504	93987	68	93987	331
Wildcat	dirofilaria_immitis_chrX	2600001	2700000	2.10473e-05	95024	2	95024	135
Leopard	dirofilaria_immitis_chrX	2600001	2700000	0	95157	0	95157	2
Golden_jackal	dirofilaria_immitis_chrX	2600001	2700000	0	95113	0	95113	46
Cat	dirofilaria_immitis_chrX	2600001	2700000	0.000629294	95158	1676	2663302	1150
Ferret	dirofilaria_immitis_chrX	2600001	2700000	0.000945815	95156	90	95156	3
Fox	dirofilaria_immitis_chrX	2600001	2700000	0.00053133	95159	758	1426609	776
Dog	dirofilaria_immitis_chrX	2600001	2700000	0.000630521	95159	1519508	2409924702	9492873
Golden_jackal	dirofilaria_immitis_chrX	2700001	2800000	3.19383e-05	93931	3	93931	98
Fox	dirofilaria_immitis_chrX	2700001	2800000	0.0003316	93956	466	1405307	5128
Ferret	dirofilaria_immitis_chrX	2700001	2800000	0.000382885	94023	36	94023	6
Leopard	dirofilaria_immitis_chrX	2700001	2800000	2.12832e-05	93971	2	93971	58
Cat	dirofilaria_immitis_chrX	2700001	2800000	0.000274461	93998	722	2630611	2201
Dog	dirofilaria_immitis_chrX	2700001	2800000	0.00030652	94029	728542	2376819349	13867976
Wildcat	dirofilaria_immitis_chrX	2700001	2800000	1.06445e-05	93945	1	93945	84
Ferret	dirofilaria_immitis_chrX	2800001	2900000	0.00043406	94457	41	94457	0
Fox	dirofilaria_immitis_chrX	2800001	2900000	0.000381961	94456	541	1416376	479
Cat	dirofilaria_immitis_chrX	2800001	2900000	0.000349633	94457	924	2642768	2028
Leopard	dirofilaria_immitis_chrX	2800001	2900000	1.05868e-05	94457	1	94457	0
Golden_jackal	dirofilaria_immitis_chrX	2800001	2900000	0	94456	0	94456	1
Wildcat	dirofilaria_immitis_chrX	2800001	2900000	1.05883e-05	94444	1	94444	13
Dog	dirofilaria_immitis_chrX	2800001	2900000	0.000388425	94457	929949	2394154041	7415184
Fox	dirofilaria_immitis_chrX	2900001	3000000	0.000309606	94569	439	1417932	603
Cat	dirofilaria_immitis_chrX	2900001	3000000	0.000347149	94569	919	2647276	656
Dog	dirofilaria_immitis_chrX	2900001	3000000	0.000334574	94569	802460	2398452041	5964784
Golden_jackal	dirofilaria_immitis_chrX	2900001	3000000	3.17229e-05	94569	3	94569	0
Wildcat	dirofilaria_immitis_chrX	2900001	3000000	6.35082e-05	94476	6	94476	93
Leopard	dirofilaria_immitis_chrX	2900001	3000000	5.28714e-05	94569	5	94569	0
Ferret	dirofilaria_immitis_chrX	2900001	3000000	0.00043355	94568	41	94568	1
Wildcat	dirofilaria_immitis_chrX	3000001	3100000	0	93874	0	93874	0
Dog	dirofilaria_immitis_chrX	3000001	3100000	0.000334574	93874	797211	2382764333	3982117
Golden_jackal	dirofilaria_immitis_chrX	3000001	3100000	0	93874	0	93874	0
Ferret	dirofilaria_immitis_chrX	3000001	3100000	0.000276967	93874	26	93874	0
Leopard	dirofilaria_immitis_chrX	3000001	3100000	1.06526e-05	93874	1	93874	0
Cat	dirofilaria_immitis_chrX	3000001	3100000	0.00032148	93874	845	2628472	0
Fox	dirofilaria_immitis_chrX	3000001	3100000	0.000294723	93874	415	1408101	9
Golden_jackal	dirofilaria_immitis_chrX	3100001	3200000	0	93212	0	93212	20
Wildcat	dirofilaria_immitis_chrX	3100001	3200000	0	93226	0	93226	6
Fox	dirofilaria_immitis_chrX	3100001	3200000	0.000270307	93232	378	1398408	72
Dog	dirofilaria_immitis_chrX	3100001	3200000	0.000446628	93232	1056523	2365556353	4867247
Ferret	dirofilaria_immitis_chrX	3100001	3200000	0.000214519	93232	20	93232	0
Leopard	dirofilaria_immitis_chrX	3100001	3200000	1.07265e-05	93227	1	93227	5
Cat	dirofilaria_immitis_chrX	3100001	3200000	0.000405287	93232	1058	2610496	0
Leopard	dirofilaria_immitis_chrX	3200001	3300000	0	94760	0	94760	154
Wildcat	dirofilaria_immitis_chrX	3200001	3300000	0	94782	0	94782	132
Cat	dirofilaria_immitis_chrX	3200001	3300000	0.000232173	94914	617	2657501	91
Ferret	dirofilaria_immitis_chrX	3200001	3300000	0.000337147	94914	32	94914	0
Golden_jackal	dirofilaria_immitis_chrX	3200001	3300000	0	94755	0	94755	159
Dog	dirofilaria_immitis_chrX	3200001	3300000	0.000458274	94914	1103832	2408674817	4513633
Fox	dirofilaria_immitis_chrX	3200001	3300000	0.000401774	94914	572	1423687	23
Fox	dirofilaria_immitis_chrX	3300001	3400000	0.000379276	95529	542	1429040	4795
Golden_jackal	dirofilaria_immitis_chrX	3300001	3400000	1.04978e-05	95258	1	95258	331
Wildcat	dirofilaria_immitis_chrX	3300001	3400000	4.20248e-05	95182	4	95182	407
Ferret	dirofilaria_immitis_chrX	3300001	3400000	0.000420097	95216	40	95216	373
Dog	dirofilaria_immitis_chrX	3300001	3400000	0.000419267	95589	1013758	2417926551	12423774
Leopard	dirofilaria_immitis_chrX	3300001	3400000	0	95301	0	95301	288
Cat	dirofilaria_immitis_chrX	3300001	3400000	0.000348005	95574	930	2672378	4114
Wildcat	dirofilaria_immitis_chrX	3400001	3500000	0	95275	0	95275	0
Cat	dirofilaria_immitis_chrX	3400001	3500000	0.000225288	95275	601	2667700	0
Fox	dirofilaria_immitis_chrX	3400001	3500000	0.00014205	95275	203	1429071	54
Leopard	dirofilaria_immitis_chrX	3400001	3500000	0	95275	0	95275	0
Ferret	dirofilaria_immitis_chrX	3400001	3500000	0.000314878	95275	30	95275	0
Golden_jackal	dirofilaria_immitis_chrX	3400001	3500000	0	95275	0	95275	0
Dog	dirofilaria_immitis_chrX	3400001	3500000	0.000333067	95275	805373	2418049128	4317747
Cat	dirofilaria_immitis_chrX	3500001	3600000	0.000538765	95662	1443	2678347	189
Leopard	dirofilaria_immitis_chrX	3500001	3600000	0	95648	0	95648	14
Wildcat	dirofilaria_immitis_chrX	3500001	3600000	1.04538e-05	95659	1	95659	3
Golden_jackal	dirofilaria_immitis_chrX	3500001	3600000	0	95662	0	95662	0
Ferret	dirofilaria_immitis_chrX	3500001	3600000	0.000606333	95657	58	95657	5
Fox	dirofilaria_immitis_chrX	3500001	3600000	0.000319195	95662	458	1434860	70
Dog	dirofilaria_immitis_chrX	3500001	3600000	0.000567452	95662	1377692	2427855274	4351076
Leopard	dirofilaria_immitis_chrX	3600001	3700000	5.23747e-05	95466	5	95466	7
Cat	dirofilaria_immitis_chrX	3600001	3700000	0.000308627	95473	825	2673126	118
Ferret	dirofilaria_immitis_chrX	3600001	3700000	0.000136164	95473	13	95473	0
Fox	dirofilaria_immitis_chrX	3600001	3700000	0.00028351	95473	406	1432050	45
Dog	dirofilaria_immitis_chrX	3600001	3700000	0.000297194	95473	720396	2423991848	3409177
Wildcat	dirofilaria_immitis_chrX	3600001	3700000	1.04748e-05	95467	1	95467	6
Golden_jackal	dirofilaria_immitis_chrX	3600001	3700000	7.33192e-05	95473	7	95473	0
Wildcat	dirofilaria_immitis_chrX	3700001	3800000	1.06018e-05	94324	1	94324	1191
Fox	dirofilaria_immitis_chrX	3700001	3800000	0.000211048	94491	299	1416741	15984
Cat	dirofilaria_immitis_chrX	3700001	3800000	0.000201739	94442	533	2642029	32391
Golden_jackal	dirofilaria_immitis_chrX	3700001	3800000	2.11784e-05	94436	2	94436	1079
Ferret	dirofilaria_immitis_chrX	3700001	3800000	9.5345e-05	94394	9	94394	1121
Leopard	dirofilaria_immitis_chrX	3700001	3800000	2.11683e-05	94481	2	94481	1034
Dog	dirofilaria_immitis_chrX	3700001	3800000	0.000240156	94504	575661	2397033035	31435840
Wildcat	dirofilaria_immitis_chrX	3800001	3900000	0	94979	0	94979	0
Golden_jackal	dirofilaria_immitis_chrX	3800001	3900000	0	94979	0	94979	0
Ferret	dirofilaria_immitis_chrX	3800001	3900000	0.000157948	94968	15	94968	11
Cat	dirofilaria_immitis_chrX	3800001	3900000	0.000197824	94979	526	2658935	477
Fox	dirofilaria_immitis_chrX	3800001	3900000	0.000202888	94979	289	1424433	252
Dog	dirofilaria_immitis_chrX	3800001	3900000	0.000226046	94979	545009	2411055101	3785974
Leopard	dirofilaria_immitis_chrX	3800001	3900000	0	94979	0	94979	0
Cat	dirofilaria_immitis_chrX	3900001	4000000	0.000258451	94860	686	2654270	25442
Wildcat	dirofilaria_immitis_chrX	3900001	4000000	3.17044e-05	94624	3	94624	1080
Golden_jackal	dirofilaria_immitis_chrX	3900001	4000000	3.16556e-05	94770	3	94770	934
Leopard	dirofilaria_immitis_chrX	3900001	4000000	1.05493e-05	94793	1	94793	911
Ferret	dirofilaria_immitis_chrX	3900001	4000000	0.000305533	94916	29	94916	788
Fox	dirofilaria_immitis_chrX	3900001	4000000	0.000269967	94871	384	1422397	13163
Dog	dirofilaria_immitis_chrX	3900001	4000000	0.000223618	94951	538356	2407480705	25793495
Cat	dirofilaria_immitis_chrX	4000001	4100000	0.000255936	95727	686	2680356	0
Golden_jackal	dirofilaria_immitis_chrX	4000001	4100000	0	95727	0	95727	0
Ferret	dirofilaria_immitis_chrX	4000001	4100000	0.000334284	95727	32	95727	0
Leopard	dirofilaria_immitis_chrX	4000001	4100000	0	95727	0	95727	0
Dog	dirofilaria_immitis_chrX	4000001	4100000	0.000225134	95727	547321	2431089962	2769013
Fox	dirofilaria_immitis_chrX	4000001	4100000	0.000265338	95727	381	1435905	0
Wildcat	dirofilaria_immitis_chrX	4000001	4100000	0	95727	0	95727	0
Fox	dirofilaria_immitis_chrX	4100001	4200000	0.000262019	95931	377	1438829	136
Cat	dirofilaria_immitis_chrX	4100001	4200000	0.000255815	95931	687	2685535	533
Ferret	dirofilaria_immitis_chrX	4100001	4200000	0.000302301	95931	29	95931	0
Dog	dirofilaria_immitis_chrX	4100001	4200000	0.000253217	95931	616519	2434746635	4299040
Leopard	dirofilaria_immitis_chrX	4100001	4200000	0	95931	0	95931	0
Wildcat	dirofilaria_immitis_chrX	4100001	4200000	1.04246e-05	95927	1	95927	4
Golden_jackal	dirofilaria_immitis_chrX	4100001	4200000	0	95931	0	95931	0
Dog	dirofilaria_immitis_chrX	4200001	4300000	0.000212538	95067	512694	2412244924	4833551
Golden_jackal	dirofilaria_immitis_chrX	4200001	4300000	0	95061	0	95061	6
Ferret	dirofilaria_immitis_chrX	4200001	4300000	0.000252454	95067	24	95067	0
Wildcat	dirofilaria_immitis_chrX	4200001	4300000	0	95059	0	95059	8
Leopard	dirofilaria_immitis_chrX	4200001	4300000	0	95066	0	95066	1
Cat	dirofilaria_immitis_chrX	4200001	4300000	0.000151021	95067	402	2661876	0
Fox	dirofilaria_immitis_chrX	4200001	4300000	0.000180319	95067	257	1425248	757
Cat	dirofilaria_immitis_chrX	4300001	4400000	0.000221007	94934	587	2656029	7891
Ferret	dirofilaria_immitis_chrX	4300001	4400000	0.000358415	94862	34	94862	278
Fox	dirofilaria_immitis_chrX	4300001	4400000	0.000235566	94945	335	1422106	4994
Wildcat	dirofilaria_immitis_chrX	4300001	4400000	0	94852	0	94852	288
Leopard	dirofilaria_immitis_chrX	4300001	4400000	0	94847	0	94847	293
Golden_jackal	dirofilaria_immitis_chrX	4300001	4400000	0	94854	0	94854	286
Dog	dirofilaria_immitis_chrX	4300001	4400000	0.000232435	95030	559678	2407892324	11042176
Fox	dirofilaria_immitis_chrX	4400001	4500000	0.000136214	95487	194	1424225	8080
Golden_jackal	dirofilaria_immitis_chrX	4400001	4500000	1.04726e-05	95487	1	95487	0
Ferret	dirofilaria_immitis_chrX	4400001	4500000	0.000429378	95487	41	95487	0
Dog	dirofilaria_immitis_chrX	4400001	4500000	0.000222467	95487	537561	2416365022	11391953
Wildcat	dirofilaria_immitis_chrX	4400001	4500000	1.04726e-05	95487	1	95487	0
Leopard	dirofilaria_immitis_chrX	4400001	4500000	0	95487	0	95487	0
Cat	dirofilaria_immitis_chrX	4400001	4500000	0.000165692	95487	443	2673636	0
Wildcat	dirofilaria_immitis_chrX	4500001	4600000	0	95851	0	95851	0
Golden_jackal	dirofilaria_immitis_chrX	4500001	4600000	0	95851	0	95851	0
Fox	dirofilaria_immitis_chrX	4500001	4600000	0.000134932	95851	194	1437765	0
Ferret	dirofilaria_immitis_chrX	4500001	4600000	0.000302553	95851	29	95851	0
Dog	dirofilaria_immitis_chrX	4500001	4600000	0.000193021	95851	469787	2433870045	3141630
Leopard	dirofilaria_immitis_chrX	4500001	4600000	0	95851	0	95851	0
Cat	dirofilaria_immitis_chrX	4500001	4600000	0.000177359	95851	476	2683828	0
Cat	dirofilaria_immitis_chrX	4600001	4700000	0.000202552	92627	504	2488252	149768
Golden_jackal	dirofilaria_immitis_chrX	4600001	4700000	2.21479e-05	90302	2	90302	3913
Ferret	dirofilaria_immitis_chrX	4600001	4700000	0.000279536	89434	25	89434	4781
Wildcat	dirofilaria_immitis_chrX	4600001	4700000	0	92067	0	92067	2148
Leopard	dirofilaria_immitis_chrX	4600001	4700000	0	90379	0	90379	3836
Dog	dirofilaria_immitis_chrX	4600001	4700000	0.000212285	93950	481590	2268604163	126812212
Fox	dirofilaria_immitis_chrX	4600001	4700000	0.000145893	93101	198	1357156	56069
Dog	dirofilaria_immitis_chrX	4700001	4800000	0.000184371	94677	429958	2332030094	91862281
Cat	dirofilaria_immitis_chrX	4700001	4800000	0.000193941	93307	502	2588414	80966
Wildcat	dirofilaria_immitis_chrX	4700001	4800000	1.08723e-05	91977	1	91977	3358
Ferret	dirofilaria_immitis_chrX	4700001	4800000	0.000292813	92209	27	92209	3126
Leopard	dirofilaria_immitis_chrX	4700001	4800000	1.08601e-05	92080	1	92080	3255
Golden_jackal	dirofilaria_immitis_chrX	4700001	4800000	1.09224e-05	91555	1	91555	3780
Fox	dirofilaria_immitis_chrX	4700001	4800000	0.000110767	92465	152	1372255	57770
Dog	dirofilaria_immitis_chrX	4800001	4900000	0.000221601	95943	539802	2435914492	3436283
Ferret	dirofilaria_immitis_chrX	4800001	4900000	0.000323142	95933	31	95933	10
Golden_jackal	dirofilaria_immitis_chrX	4800001	4900000	0	95935	0	95935	8
Leopard	dirofilaria_immitis_chrX	4800001	4900000	0	95935	0	95935	8
Cat	dirofilaria_immitis_chrX	4800001	4900000	0.000205531	95943	552	2685730	674
Fox	dirofilaria_immitis_chrX	4800001	4900000	0.000171641	95943	247	1439046	99
Wildcat	dirofilaria_immitis_chrX	4800001	4900000	0	95940	0	95940	3
Wildcat	dirofilaria_immitis_chrX	4900001	5000000	0	95865	0	95865	764
Fox	dirofilaria_immitis_chrX	4900001	5000000	0.000130281	96483	188	1443036	6399
Ferret	dirofilaria_immitis_chrX	4900001	5000000	0.000207913	96194	20	96194	435
Dog	dirofilaria_immitis_chrX	4900001	5000000	0.000172988	96529	421922	2439024098	17768227
Leopard	dirofilaria_immitis_chrX	4900001	5000000	0	96342	0	96342	287
Golden_jackal	dirofilaria_immitis_chrX	4900001	5000000	0	96204	0	96204	425
Cat	dirofilaria_immitis_chrX	4900001	5000000	0.000149678	96476	403	2692443	13169
Leopard	dirofilaria_immitis_chrX	5000001	5100000	0	95395	0	95395	0
Golden_jackal	dirofilaria_immitis_chrX	5000001	5100000	0	95369	0	95369	26
Cat	dirofilaria_immitis_chrX	5000001	5100000	0.000168129	95395	449	2670569	491
Dog	dirofilaria_immitis_chrX	5000001	5100000	0.000169979	95395	411804	2422669249	2748626
Fox	dirofilaria_immitis_chrX	5000001	5100000	0.000140495	95381	201	1430660	265
Ferret	dirofilaria_immitis_chrX	5000001	5100000	0.000125793	95395	12	95395	0
Wildcat	dirofilaria_immitis_chrX	5000001	5100000	0	95395	0	95395	0
Wildcat	dirofilaria_immitis_chrX	5100001	5200000	0	95688	0	95688	676
Leopard	dirofilaria_immitis_chrX	5100001	5200000	0	96055	0	96055	309
Fox	dirofilaria_immitis_chrX	5100001	5200000	8.89341e-05	96098	128	1439268	6192
Golden_jackal	dirofilaria_immitis_chrX	5100001	5200000	0	95857	0	95857	507
Cat	dirofilaria_immitis_chrX	5100001	5200000	0.000157739	96200	424	2687977	10215
Dog	dirofilaria_immitis_chrX	5100001	5200000	0.000136359	96364	332251	2436583289	13471411
Ferret	dirofilaria_immitis_chrX	5100001	5200000	0.000167034	95789	16	95789	575
Ferret	dirofilaria_immitis_chrX	5200001	5300000	0.000148829	94068	14	94068	1394
Dog	dirofilaria_immitis_chrX	5200001	5300000	0.000134485	95460	320551	2383547472	43573878
Leopard	dirofilaria_immitis_chrX	5200001	5300000	2.12247e-05	94230	2	94230	1232
Cat	dirofilaria_immitis_chrX	5200001	5300000	0.000142198	94854	375	2637166	35770
Golden_jackal	dirofilaria_immitis_chrX	5200001	5300000	1.06201e-05	94161	1	94161	1301
Wildcat	dirofilaria_immitis_chrX	5200001	5300000	0	93740	0	93740	1722
Fox	dirofilaria_immitis_chrX	5200001	5300000	9.22016e-05	94516	130	1409954	21976
Dog	dirofilaria_immitis_chrX	5300001	5400000	0.00013621	95453	330093	2423415923	3476602
Fox	dirofilaria_immitis_chrX	5300001	5400000	6.07629e-05	95453	87	1431795	0
Wildcat	dirofilaria_immitis_chrX	5300001	5400000	0	95453	0	95453	0
Cat	dirofilaria_immitis_chrX	5300001	5400000	0.000111019	95453	296	2666201	6483
Ferret	dirofilaria_immitis_chrX	5300001	5400000	0.000125716	95453	12	95453	0
Leopard	dirofilaria_immitis_chrX	5300001	5400000	0	95453	0	95453	0
Golden_jackal	dirofilaria_immitis_chrX	5300001	5400000	0	95453	0	95453	0
Dog	dirofilaria_immitis_chrX	5400001	5500000	0.000162437	95974	395123	2432473760	7665190
Fox	dirofilaria_immitis_chrX	5400001	5500000	0.000103671	95899	149	1437242	2368
Wildcat	dirofilaria_immitis_chrX	5400001	5500000	0	95786	0	95786	188
Leopard	dirofilaria_immitis_chrX	5400001	5500000	0	95791	0	95791	183
Ferret	dirofilaria_immitis_chrX	5400001	5500000	0.000135678	95815	13	95815	159
Golden_jackal	dirofilaria_immitis_chrX	5400001	5500000	0	95742	0	95742	232
Cat	dirofilaria_immitis_chrX	5400001	5500000	0.000102763	95974	276	2685804	1468
Fox	dirofilaria_immitis_chrX	5500001	5600000	2.63431e-05	96174	38	1442502	108
Ferret	dirofilaria_immitis_chrX	5500001	5600000	0.000114382	96169	11	96169	5
Golden_jackal	dirofilaria_immitis_chrX	5500001	5600000	0	96174	0	96174	0
Cat	dirofilaria_immitis_chrX	5500001	5600000	0.000118461	96174	319	2692872	0
Dog	dirofilaria_immitis_chrX	5500001	5600000	9.67776e-05	96174	236245	2441113198	4110752
Leopard	dirofilaria_immitis_chrX	5500001	5600000	0	96174	0	96174	0
Wildcat	dirofilaria_immitis_chrX	5500001	5600000	0	96158	0	96158	16
Ferret	dirofilaria_immitis_chrX	5600001	5700000	0.000115583	95170	11	95170	0
Cat	dirofilaria_immitis_chrX	5600001	5700000	0.000118211	95170	315	2664721	39
Golden_jackal	dirofilaria_immitis_chrX	5600001	5700000	0	95153	0	95153	17
Fox	dirofilaria_immitis_chrX	5600001	5700000	1.75125e-05	95170	25	1427550	0
Leopard	dirofilaria_immitis_chrX	5600001	5700000	0	95157	0	95157	13
Wildcat	dirofilaria_immitis_chrX	5600001	5700000	0	95170	0	95170	0
Dog	dirofilaria_immitis_chrX	5600001	5700000	0.000120191	95170	290533	2417261120	2436130
Ferret	dirofilaria_immitis_chrX	5700001	5800000	0.000158609	94572	15	94572	0
Wildcat	dirofilaria_immitis_chrX	5700001	5800000	0	94572	0	94572	0
Cat	dirofilaria_immitis_chrX	5700001	5800000	0.000112915	94572	299	2648016	0
Golden_jackal	dirofilaria_immitis_chrX	5700001	5800000	0	94572	0	94572	0
Leopard	dirofilaria_immitis_chrX	5700001	5800000	0	94572	0	94572	0
Fox	dirofilaria_immitis_chrX	5700001	5800000	2.81972e-05	94572	40	1418580	0
Dog	dirofilaria_immitis_chrX	5700001	5800000	0.000115248	94572	276775	2401555972	2937128
Leopard	dirofilaria_immitis_chrX	5800001	5900000	1.0525e-05	95012	1	95012	494
Cat	dirofilaria_immitis_chrX	5800001	5900000	0.00014027	95069	373	2659149	15019
Golden_jackal	dirofilaria_immitis_chrX	5800001	5900000	0	95037	0	95037	469
Fox	dirofilaria_immitis_chrX	5800001	5900000	3.36788e-05	95071	48	1425227	7363
Ferret	dirofilaria_immitis_chrX	5800001	5900000	0.000147399	94980	14	94980	526
Wildcat	dirofilaria_immitis_chrX	5800001	5900000	0	95000	0	95000	506
Dog	dirofilaria_immitis_chrX	5800001	5900000	0.000119825	95148	288899	2411005636	17234414
Leopard	dirofilaria_immitis_chrX	5900001	6000000	0	94424	0	94424	0
Cat	dirofilaria_immitis_chrX	5900001	6000000	0.000240935	94424	637	2643872	0
Wildcat	dirofilaria_immitis_chrX	5900001	6000000	0	94424	0	94424	0
Ferret	dirofilaria_immitis_chrX	5900001	6000000	0.000190632	94423	18	94423	1
Fox	dirofilaria_immitis_chrX	5900001	6000000	1.27086e-05	94424	18	1416360	0
Dog	dirofilaria_immitis_chrX	5900001	6000000	0.000185625	94424	445167	2398201686	2528514
Golden_jackal	dirofilaria_immitis_chrX	5900001	6000000	0	94424	0	94424	0
Dog	dirofilaria_immitis_chrX	6000001	6100000	0.000159438	95320	385937	2420611988	2899012
Leopard	dirofilaria_immitis_chrX	6000001	6100000	0	95320	0	95320	0
Cat	dirofilaria_immitis_chrX	6000001	6100000	0.000140879	95320	376	2668960	0
Golden_jackal	dirofilaria_immitis_chrX	6000001	6100000	0	95320	0	95320	0
Ferret	dirofilaria_immitis_chrX	6000001	6100000	0.000125916	95302	12	95302	18
Fox	dirofilaria_immitis_chrX	6000001	6100000	4.61603e-05	95320	66	1429800	0
Wildcat	dirofilaria_immitis_chrX	6000001	6100000	0	95320	0	95320	0
Ferret	dirofilaria_immitis_chrX	6100001	6200000	7.40114e-05	94580	7	94580	0
Cat	dirofilaria_immitis_chrX	6100001	6200000	0.000154485	94580	409	2647512	728
Dog	dirofilaria_immitis_chrX	6100001	6200000	0.000129183	94580	310158	2400915170	3781330
Fox	dirofilaria_immitis_chrX	6100001	6200000	3.52482e-06	94580	5	1418511	189
Golden_jackal	dirofilaria_immitis_chrX	6100001	6200000	0	94580	0	94580	0
Wildcat	dirofilaria_immitis_chrX	6100001	6200000	0	94580	0	94580	0
Leopard	dirofilaria_immitis_chrX	6100001	6200000	1.05731e-05	94580	1	94580	0
Wildcat	dirofilaria_immitis_chrX	6200001	6300000	0	96633	0	96633	0
Fox	dirofilaria_immitis_chrX	6200001	6300000	3.44948e-06	96633	5	1449495	0
Cat	dirofilaria_immitis_chrX	6200001	6300000	0.000208077	96633	563	2705724	0
Ferret	dirofilaria_immitis_chrX	6200001	6300000	5.17422e-05	96633	5	96633	0
Leopard	dirofilaria_immitis_chrX	6200001	6300000	0	96633	0	96633	0
Dog	dirofilaria_immitis_chrX	6200001	6300000	0.000162138	96633	397809	2453514793	3379232
Golden_jackal	dirofilaria_immitis_chrX	6200001	6300000	0	96633	0	96633	0
Ferret	dirofilaria_immitis_chrX	6300001	6400000	1.03458e-05	96658	1	96658	0
Dog	dirofilaria_immitis_chrX	6300001	6400000	0.000178509	96658	438138	2454433835	3095815
Wildcat	dirofilaria_immitis_chrX	6300001	6400000	4.1383e-05	96658	4	96658	0
Fox	dirofilaria_immitis_chrX	6300001	6400000	4.41743e-05	96658	64	1448807	1063
Golden_jackal	dirofilaria_immitis_chrX	6300001	6400000	3.10373e-05	96658	3	96658	0
Cat	dirofilaria_immitis_chrX	6300001	6400000	0.000171074	96658	463	2706424	0
Leopard	dirofilaria_immitis_chrX	6300001	6400000	0	96658	0	96658	0
Golden_jackal	dirofilaria_immitis_chrX	6400001	6500000	1.03512e-05	96607	1	96607	325
Fox	dirofilaria_immitis_chrX	6400001	6500000	6.41759e-05	96896	93	1449142	4838
Cat	dirofilaria_immitis_chrX	6400001	6500000	0.000117728	96910	319	2709626	4470
Dog	dirofilaria_immitis_chrX	6400001	6500000	0.000126526	96932	310638	2455129571	9366529
Leopard	dirofilaria_immitis_chrX	6400001	6500000	1.03242e-05	96860	1	96860	72
Wildcat	dirofilaria_immitis_chrX	6400001	6500000	0	96574	0	96574	358
Ferret	dirofilaria_immitis_chrX	6400001	6500000	3.09642e-05	96886	3	96886	46
Leopard	dirofilaria_immitis_chrX	6500001	6600000	0	93663	0	93663	305
Golden_jackal	dirofilaria_immitis_chrX	6500001	6600000	0	93659	0	93659	309
Wildcat	dirofilaria_immitis_chrX	6500001	6600000	1.06681e-05	93737	1	93737	231
Fox	dirofilaria_immitis_chrX	6500001	6600000	8.89873e-05	93880	125	1404695	4825
Dog	dirofilaria_immitis_chrX	6500001	6600000	0.00015413	93968	366463	2377616277	11520123
Ferret	dirofilaria_immitis_chrX	6500001	6600000	2.13703e-05	93588	2	93588	380
Cat	dirofilaria_immitis_chrX	6500001	6600000	0.000150947	93926	396	2623439	7665
Leopard	dirofilaria_immitis_chrX	6600001	6700000	0	95184	0	95184	1008
Cat	dirofilaria_immitis_chrX	6600001	6700000	8.86444e-05	96137	237	2673604	19772
Golden_jackal	dirofilaria_immitis_chrX	6600001	6700000	0	95210	0	95210	982
Fox	dirofilaria_immitis_chrX	6600001	6700000	4.32219e-05	95699	61	1411322	31558
Ferret	dirofilaria_immitis_chrX	6600001	6700000	1.05019e-05	95221	1	95221	971
Dog	dirofilaria_immitis_chrX	6600001	6700000	9.17549e-05	96191	221618	2415326883	30354717
Wildcat	dirofilaria_immitis_chrX	6600001	6700000	0	95170	0	95170	1022
Leopard	dirofilaria_immitis_chrX	6700001	6800000	0	94249	0	94249	444
Fox	dirofilaria_immitis_chrX	6700001	6800000	3.40513e-05	94088	48	1409638	10757
Wildcat	dirofilaria_immitis_chrX	6700001	6800000	0	93977	0	93977	716
Golden_jackal	dirofilaria_immitis_chrX	6700001	6800000	0	93932	0	93932	761
Ferret	dirofilaria_immitis_chrX	6700001	6800000	2.11972e-05	94352	2	94352	341
Dog	dirofilaria_immitis_chrX	6700001	6800000	0.000102993	94693	245977	2388290978	19278547
Cat	dirofilaria_immitis_chrX	6700001	6800000	0.000117215	94489	309	2636190	15214
Leopard	dirofilaria_immitis_chrX	6800001	6900000	0	95074	0	95074	0
Ferret	dirofilaria_immitis_chrX	6800001	6900000	2.10362e-05	95074	2	95074	0
Golden_jackal	dirofilaria_immitis_chrX	6800001	6900000	0	95074	0	95074	0
Wildcat	dirofilaria_immitis_chrX	6800001	6900000	0	95074	0	95074	0
Fox	dirofilaria_immitis_chrX	6800001	6900000	3.15604e-05	95074	45	1425839	271
Cat	dirofilaria_immitis_chrX	6800001	6900000	9.579e-05	95074	255	2662072	0
Dog	dirofilaria_immitis_chrX	6800001	6900000	9.11375e-05	95074	220080	2414813026	2443424
Dog	dirofilaria_immitis_chrX	6900001	7000000	8.34103e-05	95072	201147	2411537026	5668574
Leopard	dirofilaria_immitis_chrX	6900001	7000000	0	94778	0	94778	294
Cat	dirofilaria_immitis_chrX	6900001	7000000	5.89902e-05	95072	157	2661457	559
Fox	dirofilaria_immitis_chrX	6900001	7000000	1.47623e-05	94982	21	1422539	3541
Wildcat	dirofilaria_immitis_chrX	6900001	7000000	0	94980	0	94980	92
Golden_jackal	dirofilaria_immitis_chrX	6900001	7000000	0	94758	0	94758	314
Ferret	dirofilaria_immitis_chrX	6900001	7000000	4.20818e-05	95053	4	95053	19
Wildcat	dirofilaria_immitis_chrX	7000001	7100000	0	94061	0	94061	0
Cat	dirofilaria_immitis_chrX	7000001	7100000	0.000105934	94061	279	2633708	0
Dog	dirofilaria_immitis_chrX	7000001	7100000	0.000112475	94061	268675	2388751915	2749010
Ferret	dirofilaria_immitis_chrX	7000001	7100000	3.18952e-05	94058	3	94058	3
Golden_jackal	dirofilaria_immitis_chrX	7000001	7100000	1.06314e-05	94061	1	94061	0
Fox	dirofilaria_immitis_chrX	7000001	7100000	2.62377e-05	94061	37	1410186	729
Leopard	dirofilaria_immitis_chrX	7000001	7100000	0	94061	0	94061	0
Dog	dirofilaria_immitis_chrX	7100001	7200000	0.000142131	95290	318256	2239171903	236892572
Fox	dirofilaria_immitis_chrX	7100001	7200000	7.56391e-06	90036	10	1322067	138738
Cat	dirofilaria_immitis_chrX	7100001	7200000	0.000129296	90854	320	2474948	251888
Ferret	dirofilaria_immitis_chrX	7100001	7200000	5.69943e-05	87728	5	87728	9659
Wildcat	dirofilaria_immitis_chrX	7100001	7200000	0	88597	0	88597	8790
Golden_jackal	dirofilaria_immitis_chrX	7100001	7200000	0	89032	0	89032	8355
Leopard	dirofilaria_immitis_chrX	7100001	7200000	0	88812	0	88812	8575
Ferret	dirofilaria_immitis_chrX	7200001	7300000	1.0493e-05	95302	1	95302	1127
Cat	dirofilaria_immitis_chrX	7200001	7300000	0.000121732	96425	326	2678020	21992
Wildcat	dirofilaria_immitis_chrX	7200001	7300000	0	95523	0	95523	906
Dog	dirofilaria_immitis_chrX	7200001	7300000	0.000123102	96429	298314	2423308076	28399249
Golden_jackal	dirofilaria_immitis_chrX	7200001	7300000	0	95559	0	95559	870
Fox	dirofilaria_immitis_chrX	7200001	7300000	1.11518e-05	96114	16	1434749	11686
Leopard	dirofilaria_immitis_chrX	7200001	7300000	0	95780	0	95780	649
Ferret	dirofilaria_immitis_chrX	7300001	7400000	5.43112e-05	92062	5	92062	2575
Cat	dirofilaria_immitis_chrX	7300001	7400000	0.000133682	92934	346	2588233	61603
Wildcat	dirofilaria_immitis_chrX	7300001	7400000	0	91734	0	91734	2903
Fox	dirofilaria_immitis_chrX	7300001	7400000	1.5231e-05	92876	21	1378769	40786
Leopard	dirofilaria_immitis_chrX	7300001	7400000	0	92067	0	92067	2570
Golden_jackal	dirofilaria_immitis_chrX	7300001	7400000	0	92093	0	92093	2544
Dog	dirofilaria_immitis_chrX	7300001	7400000	0.000117877	94156	275582	2337870451	68275274
Ferret	dirofilaria_immitis_chrX	7400001	7500000	2.09998e-05	95239	2	95239	3
Dog	dirofilaria_immitis_chrX	7400001	7500000	9.22727e-05	95242	223123	2418081562	3446288
Wildcat	dirofilaria_immitis_chrX	7400001	7500000	0	95209	0	95209	33
Leopard	dirofilaria_immitis_chrX	7400001	7500000	0	95239	0	95239	3
Golden_jackal	dirofilaria_immitis_chrX	7400001	7500000	0	95242	0	95242	0
Cat	dirofilaria_immitis_chrX	7400001	7500000	9.52527e-05	95242	254	2666591	185
Fox	dirofilaria_immitis_chrX	7400001	7500000	1.26064e-05	95236	18	1427850	780
Fox	dirofilaria_immitis_chrX	7500001	7600000	0	93973	0	1409586	9
Cat	dirofilaria_immitis_chrX	7500001	7600000	0.000114048	93973	300	2630477	767
Dog	dirofilaria_immitis_chrX	7500001	7600000	0.000101729	93973	242713	2385882880	3380645
Leopard	dirofilaria_immitis_chrX	7500001	7600000	0	93973	0	93973	0
Ferret	dirofilaria_immitis_chrX	7500001	7600000	2.12827e-05	93973	2	93973	0
Golden_jackal	dirofilaria_immitis_chrX	7500001	7600000	0	93973	0	93973	0
Wildcat	dirofilaria_immitis_chrX	7500001	7600000	0	93973	0	93973	0
Cat	dirofilaria_immitis_chrX	7600001	7700000	5.19169e-05	94932	138	2658096	0
Wildcat	dirofilaria_immitis_chrX	7600001	7700000	0	94932	0	94932	0
Dog	dirofilaria_immitis_chrX	7600001	7700000	7.52863e-05	94932	181508	2410904673	2741427
Ferret	dirofilaria_immitis_chrX	7600001	7700000	5.26693e-05	94932	5	94932	0
Fox	dirofilaria_immitis_chrX	7600001	7700000	0	94932	0	1423980	0
Golden_jackal	dirofilaria_immitis_chrX	7600001	7700000	0	94932	0	94932	0
Leopard	dirofilaria_immitis_chrX	7600001	7700000	0	94932	0	94932	0
Golden_jackal	dirofilaria_immitis_chrX	7700001	7800000	0	94737	0	94737	0
Leopard	dirofilaria_immitis_chrX	7700001	7800000	0	94737	0	94737	0
Wildcat	dirofilaria_immitis_chrX	7700001	7800000	0	94737	0	94737	0
Dog	dirofilaria_immitis_chrX	7700001	7800000	8.33381e-05	94737	200534	2406269633	2418592
Cat	dirofilaria_immitis_chrX	7700001	7800000	8.97247e-05	94737	238	2652558	78
Fox	dirofilaria_immitis_chrX	7700001	7800000	1.12592e-05	94737	16	1421055	0
Ferret	dirofilaria_immitis_chrX	7700001	7800000	5.27821e-05	94729	5	94729	8
Leopard	dirofilaria_immitis_chrX	7800001	7900000	0	95258	0	95258	16
Wildcat	dirofilaria_immitis_chrX	7800001	7900000	0	95239	0	95239	35
Golden_jackal	dirofilaria_immitis_chrX	7800001	7900000	0	95247	0	95247	27
Cat	dirofilaria_immitis_chrX	7800001	7900000	6.18553e-05	95274	165	2667516	156
Fox	dirofilaria_immitis_chrX	7800001	7900000	5.0396e-05	95274	72	1428684	426
Dog	dirofilaria_immitis_chrX	7800001	7900000	0.000124842	95274	302066	2419585566	2755884
Ferret	dirofilaria_immitis_chrX	7800001	7900000	0.00010496	95274	10	95274	0
Golden_jackal	dirofilaria_immitis_chrX	7900001	8000000	0	92911	0	92911	2060
Wildcat	dirofilaria_immitis_chrX	7900001	8000000	0	92787	0	92787	2184
Leopard	dirofilaria_immitis_chrX	7900001	8000000	0	92696	0	92696	2275
Ferret	dirofilaria_immitis_chrX	7900001	8000000	0.000183506	92640	17	92640	2331
Cat	dirofilaria_immitis_chrX	7900001	8000000	3.85139e-05	93341	100	2596468	62720
Fox	dirofilaria_immitis_chrX	7900001	8000000	1.14893e-05	93084	16	1392595	31970
Dog	dirofilaria_immitis_chrX	7900001	8000000	0.000115534	93763	271917	2353558689	61078986
Golden_jackal	dirofilaria_immitis_chrX	8000001	8100000	0	89378	0	89378	5001
Fox	dirofilaria_immitis_chrX	8000001	8100000	2.9923e-05	89908	40	1336765	78920
Cat	dirofilaria_immitis_chrX	8000001	8100000	5.15252e-05	90852	130	2523037	119575
Leopard	dirofilaria_immitis_chrX	8000001	8100000	0	89557	0	89557	4822
Wildcat	dirofilaria_immitis_chrX	8000001	8100000	1.11876e-05	89385	1	89385	4994
Ferret	dirofilaria_immitis_chrX	8000001	8100000	7.83875e-05	89300	7	89300	5079
Dog	dirofilaria_immitis_chrX	8000001	8100000	0.000105809	92552	240424	2272237909	127348166
Dog	dirofilaria_immitis_chrX	8100001	8200000	9.14605e-05	95525	221880	2425966416	2756709
Ferret	dirofilaria_immitis_chrX	8100001	8200000	0.000209369	95525	20	95525	0
Leopard	dirofilaria_immitis_chrX	8100001	8200000	0	95525	0	95525	0
Cat	dirofilaria_immitis_chrX	8100001	8200000	6.43063e-05	95525	172	2674700	0
Fox	dirofilaria_immitis_chrX	8100001	8200000	2.79159e-05	95525	40	1432875	0
Golden_jackal	dirofilaria_immitis_chrX	8100001	8200000	0	95525	0	95525	0
Wildcat	dirofilaria_immitis_chrX	8100001	8200000	0	95525	0	95525	0
Wildcat	dirofilaria_immitis_chrX	8200001	8300000	0	93322	0	93322	10
Golden_jackal	dirofilaria_immitis_chrX	8200001	8300000	5.35722e-05	93332	5	93332	0
Cat	dirofilaria_immitis_chrX	8200001	8300000	6.65826e-05	93332	174	2613296	0
Ferret	dirofilaria_immitis_chrX	8200001	8300000	9.64299e-05	93332	9	93332	0
Fox	dirofilaria_immitis_chrX	8200001	8300000	2.07146e-05	93332	29	1399980	0
Dog	dirofilaria_immitis_chrX	8200001	8300000	9.20861e-05	93332	218221	2369750288	3215812
Leopard	dirofilaria_immitis_chrX	8200001	8300000	0	93332	0	93332	0
Dog	dirofilaria_immitis_chrX	8300001	8400000	0.000192475	94181	419540	2179713078	231059997
Leopard	dirofilaria_immitis_chrX	8300001	8400000	3.35954e-05	89298	3	89298	5521
Ferret	dirofilaria_immitis_chrX	8300001	8400000	0.000332169	87305	29	87305	7514
Golden_jackal	dirofilaria_immitis_chrX	8300001	8400000	1.15093e-05	86886	1	86886	7933
Cat	dirofilaria_immitis_chrX	8300001	8400000	0.000167624	92303	402	2398219	256713
Fox	dirofilaria_immitis_chrX	8300001	8400000	0.000121673	91536	159	1306781	115504
Wildcat	dirofilaria_immitis_chrX	8300001	8400000	1.13329e-05	88239	1	88239	6580
Fox	dirofilaria_immitis_chrX	8400001	8500000	0.000160686	94299	219	1362910	118835
Cat	dirofilaria_immitis_chrX	8400001	8500000	0.000135067	95557	341	2524670	241254
Leopard	dirofilaria_immitis_chrX	8400001	8500000	1.08033e-05	92564	1	92564	6219
Ferret	dirofilaria_immitis_chrX	8400001	8500000	0.000239855	91722	22	91722	7061
Dog	dirofilaria_immitis_chrX	8400001	8500000	0.000161053	97284	358574	2226434548	285123227
Wildcat	dirofilaria_immitis_chrX	8400001	8500000	0	83480	0	83480	15303
Golden_jackal	dirofilaria_immitis_chrX	8400001	8500000	0	84423	0	84423	14360
Fox	dirofilaria_immitis_chrX	8500001	8600000	0.000153947	86003	192	1247182	234533
Ferret	dirofilaria_immitis_chrX	8500001	8600000	9.53516e-05	83900	8	83900	14881
Cat	dirofilaria_immitis_chrX	8500001	8600000	0.000169085	87549	404	2389326	376542
Golden_jackal	dirofilaria_immitis_chrX	8500001	8600000	0	82669	0	82669	16112
Wildcat	dirofilaria_immitis_chrX	8500001	8600000	0	82636	0	82636	16145
Dog	dirofilaria_immitis_chrX	8500001	8600000	0.000166294	88843	348691	2096829805	414677120
Leopard	dirofilaria_immitis_chrX	8500001	8600000	0	84356	0	84356	14425
Ferret	dirofilaria_immitis_chrX	8600001	8700000	0.000217939	91769	20	91769	4409
Dog	dirofilaria_immitis_chrX	8600001	8700000	0.000137804	94872	317743	2305754032	139571618
Leopard	dirofilaria_immitis_chrX	8600001	8700000	0	91665	0	91665	4513
Cat	dirofilaria_immitis_chrX	8600001	8700000	0.000115333	93935	298	2583817	109167
Golden_jackal	dirofilaria_immitis_chrX	8600001	8700000	0	90738	0	90738	5440
Wildcat	dirofilaria_immitis_chrX	8600001	8700000	1.09119e-05	91643	1	91643	4535
Fox	dirofilaria_immitis_chrX	8600001	8700000	6.80288e-05	93095	93	1367068	75602
Wildcat	dirofilaria_immitis_chrX	8700001	8800000	0	93233	0	93233	1049
Leopard	dirofilaria_immitis_chrX	8700001	8800000	1.07285e-05	93210	1	93210	1072
Cat	dirofilaria_immitis_chrX	8700001	8800000	0.000148119	93531	387	2612768	27128
Dog	dirofilaria_immitis_chrX	8700001	8800000	0.00013648	94128	323154	2367782172	29337678
Fox	dirofilaria_immitis_chrX	8700001	8800000	3.43409e-05	93473	48	1397751	16479
Golden_jackal	dirofilaria_immitis_chrX	8700001	8800000	0	93236	0	93236	1046
Ferret	dirofilaria_immitis_chrX	8700001	8800000	0.000332614	93201	31	93201	1081
Leopard	dirofilaria_immitis_chrX	8800001	8900000	0	94235	0	94235	1322
Golden_jackal	dirofilaria_immitis_chrX	8800001	8900000	0	94242	0	94242	1315
Ferret	dirofilaria_immitis_chrX	8800001	8900000	0.000381546	94353	36	94353	1204
Dog	dirofilaria_immitis_chrX	8800001	8900000	0.000121803	95181	291667	2394584639	34952086
Fox	dirofilaria_immitis_chrX	8800001	8900000	2.83019e-05	94320	40	1413334	20021
Wildcat	dirofilaria_immitis_chrX	8800001	8900000	0	94214	0	94214	1343
Cat	dirofilaria_immitis_chrX	8800001	8900000	0.000128286	94518	339	2642529	33067
Cat	dirofilaria_immitis_chrX	8900001	9000000	0.000137111	94814	364	2654792	0
Fox	dirofilaria_immitis_chrX	8900001	9000000	6.53912e-05	94814	93	1422210	0
Wildcat	dirofilaria_immitis_chrX	8900001	9000000	0	94814	0	94814	0
Leopard	dirofilaria_immitis_chrX	8900001	9000000	0	94814	0	94814	0
Golden_jackal	dirofilaria_immitis_chrX	8900001	9000000	0	94814	0	94814	0
Ferret	dirofilaria_immitis_chrX	8900001	9000000	0.000232033	94814	22	94814	0
Dog	dirofilaria_immitis_chrX	8900001	9000000	0.000166957	94814	402049	2408098872	2547078
Wildcat	dirofilaria_immitis_chrX	9000001	9100000	0	94378	0	94378	329
Ferret	dirofilaria_immitis_chrX	9000001	9100000	0.000307278	94377	29	94377	330
Cat	dirofilaria_immitis_chrX	9000001	9100000	0.000126736	94461	335	2643295	8501
Dog	dirofilaria_immitis_chrX	9000001	9100000	0.000139557	94473	334422	2396318239	11607236
Fox	dirofilaria_immitis_chrX	9000001	9100000	5.43694e-05	94467	77	1416238	4367
Leopard	dirofilaria_immitis_chrX	9000001	9100000	0	94436	0	94436	271
Golden_jackal	dirofilaria_immitis_chrX	9000001	9100000	0	94436	0	94436	271
Wildcat	dirofilaria_immitis_chrX	9100001	9200000	0	93283	0	93283	1107
Fox	dirofilaria_immitis_chrX	9100001	9200000	0.0001756	93294	245	1395216	20634
Ferret	dirofilaria_immitis_chrX	9100001	9200000	0.000128876	93113	12	93113	1277
Golden_jackal	dirofilaria_immitis_chrX	9100001	9200000	1.07443e-05	93073	1	93073	1317
Leopard	dirofilaria_immitis_chrX	9100001	9200000	1.07473e-05	93047	1	93047	1343
Cat	dirofilaria_immitis_chrX	9100001	9200000	0.000188358	93834	490	2601423	41497
Dog	dirofilaria_immitis_chrX	9100001	9200000	0.000252752	94139	597293	2363154946	36710804
Fox	dirofilaria_immitis_chrX	9200001	9300000	0.000107602	94361	152	1412617	9368
Wildcat	dirofilaria_immitis_chrX	9200001	9300000	0	94165	0	94165	634
Leopard	dirofilaria_immitis_chrX	9200001	9300000	0	94329	0	94329	470
Golden_jackal	dirofilaria_immitis_chrX	9200001	9300000	0	94135	0	94135	664
Ferret	dirofilaria_immitis_chrX	9200001	9300000	0.000137915	94261	13	94261	538
Cat	dirofilaria_immitis_chrX	9200001	9300000	0.0002182	94626	576	2639778	14594
Dog	dirofilaria_immitis_chrX	9200001	9300000	0.000225527	94799	539536	2392336800	17927775
Leopard	dirofilaria_immitis_chrX	9300001	9400000	0	96383	0	96383	0
Wildcat	dirofilaria_immitis_chrX	9300001	9400000	1.03753e-05	96383	1	96383	0
Golden_jackal	dirofilaria_immitis_chrX	9300001	9400000	0	96383	0	96383	0
Ferret	dirofilaria_immitis_chrX	9300001	9400000	0.00019713	96383	19	96383	0
Fox	dirofilaria_immitis_chrX	9300001	9400000	7.19352e-05	96383	104	1445745	0
Cat	dirofilaria_immitis_chrX	9300001	9400000	0.000150812	96383	407	2698724	0
Dog	dirofilaria_immitis_chrX	9300001	9400000	0.000162483	96383	397609	2447080183	3457592
Golden_jackal	dirofilaria_immitis_chrX	9400001	9500000	0	95187	0	95187	0
Leopard	dirofilaria_immitis_chrX	9400001	9500000	0	95187	0	95187	0
Cat	dirofilaria_immitis_chrX	9400001	9500000	0.000221746	95187	591	2665210	26
Fox	dirofilaria_immitis_chrX	9400001	9500000	3.9221e-05	95187	56	1427805	0
Dog	dirofilaria_immitis_chrX	9400001	9500000	0.000171801	95187	415255	2417062829	3066646
Wildcat	dirofilaria_immitis_chrX	9400001	9500000	0	95187	0	95187	0
Ferret	dirofilaria_immitis_chrX	9400001	9500000	0.000231126	95186	22	95186	1
Leopard	dirofilaria_immitis_chrX	9500001	9600000	0	26373	0	26373	72480
Ferret	dirofilaria_immitis_chrX	9500001	9600000	3.98819e-05	25074	1	25074	73779
Fox	dirofilaria_immitis_chrX	9500001	9600000	8.15961e-05	30699	29	355409	1127386
Dog	dirofilaria_immitis_chrX	9500001	9600000	0.000121754	74356	71670	588646005	1924691520
Golden_jackal	dirofilaria_immitis_chrX	9500001	9600000	0	27530	0	27530	71323
Cat	dirofilaria_immitis_chrX	9500001	9600000	0.000168011	33755	114	678528	2089356
Wildcat	dirofilaria_immitis_chrX	9500001	9600000	0	24550	0	24550	74303
Golden_jackal	dirofilaria_immitis_chrX	9600001	9700000	0	13020	0	13020	86516
Cat	dirofilaria_immitis_chrX	9600001	9700000	0	21239	0	331752	2455256
Leopard	dirofilaria_immitis_chrX	9600001	9700000	0	13469	0	13469	86067
Ferret	dirofilaria_immitis_chrX	9600001	9700000	0	12010	0	12010	87526
Wildcat	dirofilaria_immitis_chrX	9600001	9700000	0	11010	0	11010	88526
Dog	dirofilaria_immitis_chrX	9600001	9700000	1.91559e-05	72586	5211	272030683	2258672117
Fox	dirofilaria_immitis_chrX	9600001	9700000	0	20904	0	173060	1319980
Ferret	dirofilaria_immitis_chrX	9700001	9800000	0.000154574	64694	10	64694	32949
Leopard	dirofilaria_immitis_chrX	9700001	9800000	0	63438	0	63438	34205
Wildcat	dirofilaria_immitis_chrX	9700001	9800000	0	64274	0	64274	33369
Cat	dirofilaria_immitis_chrX	9700001	9800000	0.000120301	67554	217	1803806	930198
Dog	dirofilaria_immitis_chrX	9700001	9800000	0.000131153	84283	211372	1611639867	870933408
Fox	dirofilaria_immitis_chrX	9700001	9800000	0.000100574	67097	96	954517	510128
Golden_jackal	dirofilaria_immitis_chrX	9700001	9800000	0	64730	0	64730	32913
Ferret	dirofilaria_immitis_chrX	9800001	9900000	0.000266576	93782	25	93782	10
Golden_jackal	dirofilaria_immitis_chrX	9800001	9900000	0	93771	0	93771	21
Dog	dirofilaria_immitis_chrX	9800001	9900000	0.00025903	93792	616671	2380690514	3971086
Fox	dirofilaria_immitis_chrX	9800001	9900000	0.000187731	93791	264	1406264	616
Leopard	dirofilaria_immitis_chrX	9800001	9900000	0	93763	0	93763	29
Wildcat	dirofilaria_immitis_chrX	9800001	9900000	0	93791	0	93791	1
Cat	dirofilaria_immitis_chrX	9800001	9900000	0.000199929	93792	525	2625926	250
Fox	dirofilaria_immitis_chrX	9900001	10000000	0.000151734	94928	216	1423548	2502
Golden_jackal	dirofilaria_immitis_chrX	9900001	10000000	0	94910	0	94910	160
Wildcat	dirofilaria_immitis_chrX	9900001	10000000	0	94917	0	94917	153
Cat	dirofilaria_immitis_chrX	9900001	10000000	0.000218247	94931	580	2657539	4421
Leopard	dirofilaria_immitis_chrX	9900001	10000000	0	94918	0	94918	152
Ferret	dirofilaria_immitis_chrX	9900001	10000000	0.000400831	94803	38	94803	267
Dog	dirofilaria_immitis_chrX	9900001	10000000	0.000212062	94933	510780	2408635403	8519347
Ferret	dirofilaria_immitis_chrX	10000001	10100000	0.000270805	96010	26	96010	20
Dog	dirofilaria_immitis_chrX	10000001	10100000	0.000160917	96030	391896	2435386180	6176570
Leopard	dirofilaria_immitis_chrX	10000001	10100000	1.04153e-05	96013	1	96013	17
Cat	dirofilaria_immitis_chrX	10000001	10100000	0.000197926	96010	532	2687875	965
Fox	dirofilaria_immitis_chrX	10000001	10100000	7.22264e-05	95995	104	1439916	534
Wildcat	dirofilaria_immitis_chrX	10000001	10100000	1.04156e-05	96010	1	96010	20
Golden_jackal	dirofilaria_immitis_chrX	10000001	10100000	1.04155e-05	96011	1	96011	19
Wildcat	dirofilaria_immitis_chrX	10100001	10200000	0	94568	0	94568	655
Cat	dirofilaria_immitis_chrX	10100001	10200000	0.000185785	94602	492	2648224	18020
Dog	dirofilaria_immitis_chrX	10100001	10200000	0.000259439	94749	622822	2400650795	20393980
Fox	dirofilaria_immitis_chrX	10100001	10200000	0.000178322	94651	253	1418782	9563
Leopard	dirofilaria_immitis_chrX	10100001	10200000	0	94606	0	94606	617
Ferret	dirofilaria_immitis_chrX	10100001	10200000	0.000264343	94574	25	94574	649
Golden_jackal	dirofilaria_immitis_chrX	10100001	10200000	0	94637	0	94637	586
Golden_jackal	dirofilaria_immitis_chrX	10200001	10300000	0	96270	0	96270	29
Ferret	dirofilaria_immitis_chrX	10200001	10300000	0.000259608	96299	25	96299	0
Wildcat	dirofilaria_immitis_chrX	10200001	10300000	0	96299	0	96299	0
Leopard	dirofilaria_immitis_chrX	10200001	10300000	0	96299	0	96299	0
Dog	dirofilaria_immitis_chrX	10200001	10300000	0.000303601	96299	741992	2443970078	4431997
Cat	dirofilaria_immitis_chrX	10200001	10300000	0.000241832	96299	652	2696086	286
Fox	dirofilaria_immitis_chrX	10200001	10300000	0.000144009	96299	208	1444350	135
Fox	dirofilaria_immitis_chrX	10300001	10400000	0.000276549	94257	391	1413855	0
Dog	dirofilaria_immitis_chrX	10300001	10400000	0.000172258	94257	412209	2392970553	3513672
Ferret	dirofilaria_immitis_chrX	10300001	10400000	0.000137921	94257	13	94257	0
Cat	dirofilaria_immitis_chrX	10300001	10400000	0.00011064	94257	292	2639196	0
Leopard	dirofilaria_immitis_chrX	10300001	10400000	1.06099e-05	94252	1	94252	5
Wildcat	dirofilaria_immitis_chrX	10300001	10400000	1.06093e-05	94257	1	94257	0
Golden_jackal	dirofilaria_immitis_chrX	10300001	10400000	0	94257	0	94257	0
Dog	dirofilaria_immitis_chrX	10400001	10500000	0.000203166	94583	484724	2385857376	19551024
Cat	dirofilaria_immitis_chrX	10400001	10500000	0.000183026	94225	482	2633504	15520
Wildcat	dirofilaria_immitis_chrX	10400001	10500000	3.18796e-05	94104	3	94104	504
Leopard	dirofilaria_immitis_chrX	10400001	10500000	1.06153e-05	94204	1	94204	404
Fox	dirofilaria_immitis_chrX	10400001	10500000	0.000188146	94529	266	1413798	5322
Golden_jackal	dirofilaria_immitis_chrX	10400001	10500000	1.06023e-05	94319	1	94319	289
Ferret	dirofilaria_immitis_chrX	10400001	10500000	0.000148746	94120	14	94120	488
Golden_jackal	dirofilaria_immitis_chrX	10500001	10600000	1.05084e-05	95162	1	95162	208
Ferret	dirofilaria_immitis_chrX	10500001	10600000	0.00074619	95150	71	95150	220
Fox	dirofilaria_immitis_chrX	10500001	10600000	3.92429e-05	95180	56	1427009	3541
Dog	dirofilaria_immitis_chrX	10500001	10600000	0.000204265	95298	493142	2414226677	10555573
Wildcat	dirofilaria_immitis_chrX	10500001	10600000	0	95190	0	95190	180
Cat	dirofilaria_immitis_chrX	10500001	10600000	0.000423302	95233	1128	2664763	5597
Leopard	dirofilaria_immitis_chrX	10500001	10600000	1.05049e-05	95194	1	95194	176
Dog	dirofilaria_immitis_chrX	10600001	10700000	0.000281957	95368	681661	2417609015	7122385
Golden_jackal	dirofilaria_immitis_chrX	10600001	10700000	1.04857e-05	95368	1	95368	0
Fox	dirofilaria_immitis_chrX	10600001	10700000	0.000115346	95368	165	1430484	36
Wildcat	dirofilaria_immitis_chrX	10600001	10700000	1.0488e-05	95347	1	95347	21
Ferret	dirofilaria_immitis_chrX	10600001	10700000	0.000492916	95351	47	95351	17
Cat	dirofilaria_immitis_chrX	10600001	10700000	0.000188427	95368	503	2669471	833
Leopard	dirofilaria_immitis_chrX	10600001	10700000	1.04857e-05	95368	1	95368	0
Wildcat	dirofilaria_immitis_chrX	10700001	10800000	0	94451	0	94451	0
Leopard	dirofilaria_immitis_chrX	10700001	10800000	0	94451	0	94451	0
Fox	dirofilaria_immitis_chrX	10700001	10800000	0.000242807	94451	344	1416765	0
Cat	dirofilaria_immitis_chrX	10700001	10800000	0.000252966	94451	669	2644628	0
Ferret	dirofilaria_immitis_chrX	10700001	10800000	0.000317625	94451	30	94451	0
Golden_jackal	dirofilaria_immitis_chrX	10700001	10800000	0	94451	0	94451	0
Dog	dirofilaria_immitis_chrX	10700001	10800000	0.000325911	94451	781282	2397222229	4194446
Leopard	dirofilaria_immitis_chrX	10800001	10900000	0	94988	0	94988	24
Golden_jackal	dirofilaria_immitis_chrX	10800001	10900000	0	94911	0	94911	101
Wildcat	dirofilaria_immitis_chrX	10800001	10900000	0	94993	0	94993	19
Fox	dirofilaria_immitis_chrX	10800001	10900000	0.000213609	94973	304	1423160	2020
Cat	dirofilaria_immitis_chrX	10800001	10900000	0.000250207	94987	665	2657803	2533
Ferret	dirofilaria_immitis_chrX	10800001	10900000	0.000379307	94910	36	94910	102
Dog	dirofilaria_immitis_chrX	10800001	10900000	0.000298102	95001	718200	2409242432	6437668
Dog	dirofilaria_immitis_chrX	10900001	11000000	0.000266322	93581	631853	2372516871	12602379
Fox	dirofilaria_immitis_chrX	10900001	11000000	0.000302398	93541	424	1402126	5024
Ferret	dirofilaria_immitis_chrX	10900001	11000000	0.000331551	93500	31	93500	310
Cat	dirofilaria_immitis_chrX	10900001	11000000	0.00018196	93480	476	2615958	10722
Wildcat	dirofilaria_immitis_chrX	10900001	11000000	0	93392	0	93392	418
Golden_jackal	dirofilaria_immitis_chrX	10900001	11000000	1.07022e-05	93439	1	93439	371
Leopard	dirofilaria_immitis_chrX	10900001	11000000	0	93480	0	93480	330
Cat	dirofilaria_immitis_chrX	11000001	11100000	0.000556734	95198	1484	2665544	0
Dog	dirofilaria_immitis_chrX	11000001	11100000	0.000484992	95198	1171979	2416491549	3917601
Ferret	dirofilaria_immitis_chrX	11000001	11100000	0.000462195	95198	44	95198	0
Golden_jackal	dirofilaria_immitis_chrX	11000001	11100000	1.05066e-05	95178	1	95178	20
Fox	dirofilaria_immitis_chrX	11000001	11100000	0.000280818	95198	401	1427970	0
Leopard	dirofilaria_immitis_chrX	11000001	11100000	1.05044e-05	95198	1	95198	0
Wildcat	dirofilaria_immitis_chrX	11000001	11100000	3.15325e-05	95140	3	95140	58
Golden_jackal	dirofilaria_immitis_chrX	11100001	11200000	0	95428	0	95428	14
Ferret	dirofilaria_immitis_chrX	11100001	11200000	0.00080839	95251	77	95251	191
Wildcat	dirofilaria_immitis_chrX	11100001	11200000	1.04776e-05	95442	1	95442	0
Dog	dirofilaria_immitis_chrX	11100001	11200000	0.000470246	95442	1137929	2419859690	6753160
Leopard	dirofilaria_immitis_chrX	11100001	11200000	1.04776e-05	95442	1	95442	0
Cat	dirofilaria_immitis_chrX	11100001	11200000	0.00061702	95442	1646	2667659	4717
Fox	dirofilaria_immitis_chrX	11100001	11200000	0.000261361	95442	374	1430973	657
Leopard	dirofilaria_immitis_chrX	11200001	11300000	1.0634e-05	94038	1	94038	0
Golden_jackal	dirofilaria_immitis_chrX	11200001	11300000	0	94038	0	94038	0
Wildcat	dirofilaria_immitis_chrX	11200001	11300000	0	94038	0	94038	0
Ferret	dirofilaria_immitis_chrX	11200001	11300000	0.000712478	94038	67	94038	0
Fox	dirofilaria_immitis_chrX	11200001	11300000	4.041e-05	94038	57	1410543	27
Cat	dirofilaria_immitis_chrX	11200001	11300000	0.000576135	94038	1517	2633064	0
Dog	dirofilaria_immitis_chrX	11200001	11300000	0.000409378	94038	977523	2387822214	3093936
Ferret	dirofilaria_immitis_chrX	11300001	11400000	0.000649936	95394	62	95394	6
Golden_jackal	dirofilaria_immitis_chrX	11300001	11400000	0	95399	0	95399	1
Cat	dirofilaria_immitis_chrX	11300001	11400000	0.00039277	95400	1049	2670771	429
Fox	dirofilaria_immitis_chrX	11300001	11400000	0.000173405	95400	248	1430180	820
Dog	dirofilaria_immitis_chrX	11300001	11400000	0.000283705	95400	686525	2419855620	5689380
Wildcat	dirofilaria_immitis_chrX	11300001	11400000	0	95354	0	95354	46
Leopard	dirofilaria_immitis_chrX	11300001	11400000	0	95396	0	95396	4
Dog	dirofilaria_immitis_chrX	11400001	11500000	0.00035151	94526	843491	2399621959	3701591
Leopard	dirofilaria_immitis_chrX	11400001	11500000	0.000105791	94526	10	94526	0
Cat	dirofilaria_immitis_chrX	11400001	11500000	0.00049684	94526	1315	2646728	0
Fox	dirofilaria_immitis_chrX	11400001	11500000	0.00020666	94526	293	1417791	99
Wildcat	dirofilaria_immitis_chrX	11400001	11500000	0	94497	0	94497	29
Ferret	dirofilaria_immitis_chrX	11400001	11500000	0.00082517	94526	78	94526	0
Golden_jackal	dirofilaria_immitis_chrX	11400001	11500000	0	94524	0	94524	2
Fox	dirofilaria_immitis_chrX	11500001	11600000	6.08791e-05	84881	77	1264802	152353
Ferret	dirofilaria_immitis_chrX	11500001	11600000	0.000665739	84117	56	84117	10360
Dog	dirofilaria_immitis_chrX	11500001	11600000	0.000471999	87125	1008680	2137039462	265038263
Cat	dirofilaria_immitis_chrX	11500001	11600000	0.000419915	85835	993	2364762	280594
Leopard	dirofilaria_immitis_chrX	11500001	11600000	0.000724569	84188	61	84188	10289
Wildcat	dirofilaria_immitis_chrX	11500001	11600000	1.18261e-05	84559	1	84559	9918
Golden_jackal	dirofilaria_immitis_chrX	11500001	11600000	0	84322	0	84322	10155
Dog	dirofilaria_immitis_chrX	11600001	11700000	0.000356338	94692	856744	2404300020	3244080
Fox	dirofilaria_immitis_chrX	11600001	11700000	0.000281624	94692	400	1420335	45
Ferret	dirofilaria_immitis_chrX	11600001	11700000	0.000823723	94692	78	94692	0
Cat	dirofilaria_immitis_chrX	11600001	11700000	0.000383197	94692	1016	2651376	0
Golden_jackal	dirofilaria_immitis_chrX	11600001	11700000	0	94692	0	94692	0
Wildcat	dirofilaria_immitis_chrX	11600001	11700000	1.05643e-05	94658	1	94658	34
Leopard	dirofilaria_immitis_chrX	11600001	11700000	0.000327377	94692	31	94692	0
Ferret	dirofilaria_immitis_chrX	11700001	11800000	0.00104373	95810	100	95810	3
Cat	dirofilaria_immitis_chrX	11700001	11800000	0.000639346	95813	1715	2682429	335
Fox	dirofilaria_immitis_chrX	11700001	11800000	0.000373112	95806	536	1436565	630
Leopard	dirofilaria_immitis_chrX	11700001	11800000	0.000333984	95813	32	95813	0
Wildcat	dirofilaria_immitis_chrX	11700001	11800000	1.04384e-05	95800	1	95800	13
Dog	dirofilaria_immitis_chrX	11700001	11800000	0.000747005	95813	1817399	2432913151	3132374
Golden_jackal	dirofilaria_immitis_chrX	11700001	11800000	1.04371e-05	95812	1	95812	1
Leopard	dirofilaria_immitis_chrX	11800001	11900000	0.000743542	94144	70	94144	393
Ferret	dirofilaria_immitis_chrX	11800001	11900000	0.00076494	94125	72	94125	412
Cat	dirofilaria_immitis_chrX	11800001	11900000	0.000763867	94157	2013	2635275	11761
Dog	dirofilaria_immitis_chrX	11800001	11900000	0.000651418	94201	1556811	2389879942	13723283
Fox	dirofilaria_immitis_chrX	11800001	11900000	0.000222375	94142	314	1412029	6026
Golden_jackal	dirofilaria_immitis_chrX	11800001	11900000	0	94103	0	94103	434
Wildcat	dirofilaria_immitis_chrX	11800001	11900000	3.18634e-05	94152	3	94152	385
Fox	dirofilaria_immitis_chrX	11900001	12000000	0.000584641	94987	833	1424805	0
Cat	dirofilaria_immitis_chrX	11900001	12000000	0.000677912	94987	1803	2659636	0
Leopard	dirofilaria_immitis_chrX	11900001	12000000	0.000842221	94987	80	94987	0
Wildcat	dirofilaria_immitis_chrX	11900001	12000000	1.05278e-05	94987	1	94987	0
Ferret	dirofilaria_immitis_chrX	11900001	12000000	0.00108447	94977	103	94977	10
Golden_jackal	dirofilaria_immitis_chrX	11900001	12000000	0	94987	0	94987	0
Dog	dirofilaria_immitis_chrX	11900001	12000000	0.000573257	94987	1382324	2411352974	3691501
Cat	dirofilaria_immitis_chrX	12000001	12100000	0.000584805	94241	1543	2638488	260
Leopard	dirofilaria_immitis_chrX	12000001	12100000	0.000827665	94241	78	94241	0
Ferret	dirofilaria_immitis_chrX	12000001	12100000	0.000976221	94241	92	94241	0
Golden_jackal	dirofilaria_immitis_chrX	12000001	12100000	1.06111e-05	94241	1	94241	0
Fox	dirofilaria_immitis_chrX	12000001	12100000	0.000512938	94241	725	1413426	189
Wildcat	dirofilaria_immitis_chrX	12000001	12100000	0	93665	0	93665	576
Dog	dirofilaria_immitis_chrX	12000001	12100000	0.000509884	94241	1220039	2392779094	3298331
Wildcat	dirofilaria_immitis_chrX	12100001	12200000	3.1292e-05	95871	3	95871	92
Dog	dirofilaria_immitis_chrX	12100001	12200000	0.000707147	95963	1720714	2433319510	6539765
Leopard	dirofilaria_immitis_chrX	12100001	12200000	0.00107333	95963	103	95963	0
Cat	dirofilaria_immitis_chrX	12100001	12200000	0.000656307	95963	1763	2686242	722
Fox	dirofilaria_immitis_chrX	12100001	12200000	0.000617603	95963	889	1439436	9
Ferret	dirofilaria_immitis_chrX	12100001	12200000	0.000875502	95945	84	95945	18
Golden_jackal	dirofilaria_immitis_chrX	12100001	12200000	2.08414e-05	95963	2	95963	0
Fox	dirofilaria_immitis_chrX	12200001	12300000	0.000397066	95121	565	1422936	3879
Dog	dirofilaria_immitis_chrX	12200001	12300000	0.000440212	95121	1059431	2406636317	11815108
Ferret	dirofilaria_immitis_chrX	12200001	12300000	0.00047338	95061	45	95061	60
Golden_jackal	dirofilaria_immitis_chrX	12200001	12300000	2.10259e-05	95121	2	95121	0
Cat	dirofilaria_immitis_chrX	12200001	12300000	0.000393493	95121	1048	2663323	65
Leopard	dirofilaria_immitis_chrX	12200001	12300000	0.000315411	95114	30	95114	7
Wildcat	dirofilaria_immitis_chrX	12200001	12300000	1.05147e-05	95105	1	95105	16
Cat	dirofilaria_immitis_chrX	12300001	12400000	0.00052931	94952	1407	2658179	477
Golden_jackal	dirofilaria_immitis_chrX	12300001	12400000	1.05316e-05	94952	1	94952	0
Wildcat	dirofilaria_immitis_chrX	12300001	12400000	0	94830	0	94830	122
Fox	dirofilaria_immitis_chrX	12300001	12400000	0.000490603	94952	698	1422740	1540
Ferret	dirofilaria_immitis_chrX	12300001	12400000	0.000979535	94943	93	94943	9
Leopard	dirofilaria_immitis_chrX	12300001	12400000	0.000558177	94952	53	94952	0
Dog	dirofilaria_immitis_chrX	12300001	12400000	0.000461246	94952	1110710	2408062947	6091653
Fox	dirofilaria_immitis_chrX	12400001	12500000	0.000617727	95620	886	1434291	9
Dog	dirofilaria_immitis_chrX	12400001	12500000	0.000589706	95620	1431361	2427245961	3892539
Leopard	dirofilaria_immitis_chrX	12400001	12500000	0.000752981	95620	72	95620	0
Wildcat	dirofilaria_immitis_chrX	12400001	12500000	2.0917e-05	95616	2	95616	4
Cat	dirofilaria_immitis_chrX	12400001	12500000	0.000605821	95620	1622	2677360	0
Golden_jackal	dirofilaria_immitis_chrX	12400001	12500000	0	95617	0	95617	3
Ferret	dirofilaria_immitis_chrX	12400001	12500000	0.0011713	95620	112	95620	0
Dog	dirofilaria_immitis_chrX	12500001	12600000	0.000526245	95952	1277116	2426844774	12734826
Cat	dirofilaria_immitis_chrX	12500001	12600000	0.000411315	95944	1103	2681640	5016
Ferret	dirofilaria_immitis_chrX	12500001	12600000	0.0011282	95728	108	95728	224
Wildcat	dirofilaria_immitis_chrX	12500001	12600000	3.15027e-05	95230	3	95230	722
Leopard	dirofilaria_immitis_chrX	12500001	12600000	0.000774302	95570	74	95570	382
Fox	dirofilaria_immitis_chrX	12500001	12600000	0.000466782	95943	669	1433218	6062
Golden_jackal	dirofilaria_immitis_chrX	12500001	12600000	1.04793e-05	95426	1	95426	526
Leopard	dirofilaria_immitis_chrX	12600001	12700000	0	93832	0	93832	1047
Fox	dirofilaria_immitis_chrX	12600001	12700000	0.000611957	93861	861	1406961	16224
Cat	dirofilaria_immitis_chrX	12600001	12700000	0.000584478	93863	1535	2626273	30339
Dog	dirofilaria_immitis_chrX	12600001	12700000	0.000543301	93885	1293925	2381598710	30699865
Wildcat	dirofilaria_immitis_chrX	12600001	12700000	1.06644e-05	93770	1	93770	1109
Golden_jackal	dirofilaria_immitis_chrX	12600001	12700000	0	93836	0	93836	1043
Ferret	dirofilaria_immitis_chrX	12600001	12700000	0.00108714	93824	102	93824	1055
Cat	dirofilaria_immitis_chrX	12700001	12800000	0.000499297	94490	1321	2645720	0
Wildcat	dirofilaria_immitis_chrX	12700001	12800000	0	94479	0	94479	11
Leopard	dirofilaria_immitis_chrX	12700001	12800000	0.000571489	94490	54	94490	0
Dog	dirofilaria_immitis_chrX	12700001	12800000	0.000464407	94490	1113811	2398352757	4055493
Fox	dirofilaria_immitis_chrX	12700001	12800000	0.0005588	94490	792	1417323	27
Ferret	dirofilaria_immitis_chrX	12700001	12800000	0.000751402	94490	71	94490	0
Golden_jackal	dirofilaria_immitis_chrX	12700001	12800000	1.05832e-05	94489	1	94489	1
Leopard	dirofilaria_immitis_chrX	12800001	12900000	0.00012917	92901	12	92901	551
Cat	dirofilaria_immitis_chrX	12800001	12900000	0.00026992	92955	702	2600772	15884
Ferret	dirofilaria_immitis_chrX	12800001	12900000	0.000463197	92833	43	92833	619
Wildcat	dirofilaria_immitis_chrX	12800001	12900000	1.07659e-05	92886	1	92886	566
Fox	dirofilaria_immitis_chrX	12800001	12900000	0.000432856	92938	603	1393074	8706
Dog	dirofilaria_immitis_chrX	12800001	12900000	0.00026836	93040	632886	2358344466	17672634
Golden_jackal	dirofilaria_immitis_chrX	12800001	12900000	1.07558e-05	92973	1	92973	479
Cat	dirofilaria_immitis_chrX	12900001	13000000	0.000246477	95640	660	2677738	182
Golden_jackal	dirofilaria_immitis_chrX	12900001	13000000	0	95640	0	95640	0
Wildcat	dirofilaria_immitis_chrX	12900001	13000000	0	95640	0	95640	0
Dog	dirofilaria_immitis_chrX	12900001	13000000	0.00019589	95640	475599	2427883910	3763090
Ferret	dirofilaria_immitis_chrX	12900001	13000000	0.000470514	95640	45	95640	0
Leopard	dirofilaria_immitis_chrX	12900001	13000000	0.000104559	95640	10	95640	0
Fox	dirofilaria_immitis_chrX	12900001	13000000	0.00020426	95640	293	1434446	154
Fox	dirofilaria_immitis_chrX	13000001	13100000	0.00104046	91839	1402	1347487	97958
Leopard	dirofilaria_immitis_chrX	13000001	13100000	0.000258968	88814	23	88814	7549
Cat	dirofilaria_immitis_chrX	13000001	13100000	0.00101373	92623	2572	2537158	161006
Wildcat	dirofilaria_immitis_chrX	13000001	13100000	0.000397181	88121	35	88121	8242
Ferret	dirofilaria_immitis_chrX	13000001	13100000	0.00124126	90231	112	90231	6132
Golden_jackal	dirofilaria_immitis_chrX	13000001	13100000	0.000178905	89433	16	89433	6930
Dog	dirofilaria_immitis_chrX	13000001	13100000	0.000923814	94445	2075488	2246652083	203377192
Ferret	dirofilaria_immitis_chrX	13100001	13200000	0.00092469	95167	88	95167	1161
Golden_jackal	dirofilaria_immitis_chrX	13100001	13200000	0	95145	0	95145	1183
Wildcat	dirofilaria_immitis_chrX	13100001	13200000	0	94994	0	94994	1334
Leopard	dirofilaria_immitis_chrX	13100001	13200000	0	95074	0	95074	1254
Dog	dirofilaria_immitis_chrX	13100001	13200000	0.000763833	95261	1845169	2415672164	33467236
Cat	dirofilaria_immitis_chrX	13100001	13200000	0.00087967	95225	2341	2661225	35959
Fox	dirofilaria_immitis_chrX	13100001	13200000	0.000834598	95241	1191	1427034	17886
Golden_jackal	dirofilaria_immitis_chrX	13200001	13300000	5.36061e-05	93273	5	93273	3078
Fox	dirofilaria_immitis_chrX	13200001	13300000	0.001678	94371	2347	1398693	46572
Cat	dirofilaria_immitis_chrX	13200001	13300000	0.00150539	94477	3925	2607303	90525
Leopard	dirofilaria_immitis_chrX	13200001	13300000	5.38834e-05	92793	5	92793	3558
Dog	dirofilaria_immitis_chrX	13200001	13300000	0.00164066	95526	3866288	2356539744	93184431
Ferret	dirofilaria_immitis_chrX	13200001	13300000	0.00244887	92696	227	92696	3655
Wildcat	dirofilaria_immitis_chrX	13200001	13300000	8.6367e-05	92628	8	92628	3723
Golden_jackal	dirofilaria_immitis_chrX	13300001	13400000	1.06084e-05	94265	1	94265	381
Wildcat	dirofilaria_immitis_chrX	13300001	13400000	0	94592	0	94592	54
Fox	dirofilaria_immitis_chrX	13300001	13400000	0.00131878	94646	1863	1412666	7024
Leopard	dirofilaria_immitis_chrX	13300001	13400000	0.000158705	94515	15	94515	131
Ferret	dirofilaria_immitis_chrX	13300001	13400000	0.00286621	94550	271	94550	96
Cat	dirofilaria_immitis_chrX	13300001	13400000	0.00141098	94646	3722	2637877	12211
Dog	dirofilaria_immitis_chrX	13300001	13400000	0.00156141	94646	3740817	2395795007	10579543
Dog	dirofilaria_immitis_chrX	13400001	13500000	0.00139129	94343	3334222	2396490423	2180352
Fox	dirofilaria_immitis_chrX	13400001	13500000	0.00120391	94343	1703	1414558	587
Cat	dirofilaria_immitis_chrX	13400001	13500000	0.0013703	94343	3619	2641018	586
Leopard	dirofilaria_immitis_chrX	13400001	13500000	0.000837414	94338	79	94338	5
Wildcat	dirofilaria_immitis_chrX	13400001	13500000	0.000487753	94310	46	94310	33
Golden_jackal	dirofilaria_immitis_chrX	13400001	13500000	0	94342	0	94342	1
Ferret	dirofilaria_immitis_chrX	13400001	13500000	0.0020671	94335	195	94335	8
Wildcat	dirofilaria_immitis_chrX	13500001	13600000	0.000328668	94320	31	94320	3
Ferret	dirofilaria_immitis_chrX	13500001	13600000	0.00166474	94309	157	94309	14
Golden_jackal	dirofilaria_immitis_chrX	13500001	13600000	2.12042e-05	94321	2	94321	2
Fox	dirofilaria_immitis_chrX	13500001	13600000	0.00112459	94323	1591	1414732	113
Dog	dirofilaria_immitis_chrX	13500001	13600000	0.00138062	94323	3306340	2394815709	3346566
Leopard	dirofilaria_immitis_chrX	13500001	13600000	0.000646783	94313	61	94313	10
Cat	dirofilaria_immitis_chrX	13500001	13600000	0.00113568	94323	2999	2640706	338
Leopard	dirofilaria_immitis_chrX	13600001	13700000	0.000936818	93935	88	93935	808
Golden_jackal	dirofilaria_immitis_chrX	13600001	13700000	0.000181028	93908	17	93908	835
Cat	dirofilaria_immitis_chrX	13600001	13700000	0.00159343	94319	4113	2581226	71578
Dog	dirofilaria_immitis_chrX	13600001	13700000	0.00171322	94521	4000735	2335218744	73622031
Fox	dirofilaria_immitis_chrX	13600001	13700000	0.00112111	93980	1540	1373633	47512
Ferret	dirofilaria_immitis_chrX	13600001	13700000	0.00266704	93737	250	93737	1006
Wildcat	dirofilaria_immitis_chrX	13600001	13700000	0.000927673	93783	87	93783	960
Ferret	dirofilaria_immitis_chrX	13700001	13800000	0.00324939	93556	304	93556	1696
Leopard	dirofilaria_immitis_chrX	13700001	13800000	0.000394629	93759	37	93759	1493
Cat	dirofilaria_immitis_chrX	13700001	13800000	0.00188822	94965	4939	2615691	51365
Fox	dirofilaria_immitis_chrX	13700001	13800000	0.00134602	94627	1882	1398196	30584
Wildcat	dirofilaria_immitis_chrX	13700001	13800000	0.000545146	93553	51	93553	1699
Golden_jackal	dirofilaria_immitis_chrX	13700001	13800000	5.4237e-05	92188	5	92188	3064
Dog	dirofilaria_immitis_chrX	13700001	13800000	0.00209515	95250	4955906	2365416676	56365424
Dog	dirofilaria_immitis_chrX	13800001	13900000	0.00129737	94666	3101251	2390413650	16469400
Fox	dirofilaria_immitis_chrX	13800001	13900000	0.00118831	94471	1677	1411244	8746
Cat	dirofilaria_immitis_chrX	13800001	13900000	0.00114111	94554	3015	2642154	8494
Leopard	dirofilaria_immitis_chrX	13800001	13900000	0.000765461	94061	72	94061	605
Golden_jackal	dirofilaria_immitis_chrX	13800001	13900000	2.12501e-05	94117	2	94117	549
Ferret	dirofilaria_immitis_chrX	13800001	13900000	0.00180435	94217	170	94217	449
Wildcat	dirofilaria_immitis_chrX	13800001	13900000	0.000116962	94048	11	94048	618
Fox	dirofilaria_immitis_chrX	13900001	14000000	0.00478772	93586	6675	1394191	11144
Leopard	dirofilaria_immitis_chrX	13900001	14000000	0.00657107	92679	609	92679	1010
Dog	dirofilaria_immitis_chrX	13900001	14000000	0.00329972	93689	7673894	2325618566	56424259
Cat	dirofilaria_immitis_chrX	13900001	14000000	0.00383939	93544	9951	2591816	31476
Ferret	dirofilaria_immitis_chrX	13900001	14000000	0.00378743	92675	351	92675	1014
Golden_jackal	dirofilaria_immitis_chrX	13900001	14000000	5.39957e-05	92600	5	92600	1089
Wildcat	dirofilaria_immitis_chrX	13900001	14000000	0.0056201	92703	521	92703	986
Golden_jackal	dirofilaria_immitis_chrX	14000001	14100000	6.79402e-05	88313	6	88313	5758
Wildcat	dirofilaria_immitis_chrX	14000001	14100000	0.000824877	88498	73	88498	5573
Cat	dirofilaria_immitis_chrX	14000001	14100000	0.00226955	89299	5589	2462600	171388
Dog	dirofilaria_immitis_chrX	14000001	14100000	0.002494	93305	5556645	2228002624	163752551
Fox	dirofilaria_immitis_chrX	14000001	14100000	0.00217475	89146	2866	1317850	93215
Leopard	dirofilaria_immitis_chrX	14000001	14100000	0.00201726	89230	180	89230	4841
Ferret	dirofilaria_immitis_chrX	14000001	14100000	0.00368991	88078	325	88078	5993
Fox	dirofilaria_immitis_chrX	14100001	14200000	0.00188606	90558	2559	1356795	3405
Cat	dirofilaria_immitis_chrX	14100001	14200000	0.00171075	90628	4310	2519359	19681
Ferret	dirofilaria_immitis_chrX	14100001	14200000	0.00297774	90337	269	90337	343
Dog	dirofilaria_immitis_chrX	14100001	14200000	0.00192185	90672	4394884	2286793180	18745820
Golden_jackal	dirofilaria_immitis_chrX	14100001	14200000	4.42082e-05	90481	4	90481	199
Wildcat	dirofilaria_immitis_chrX	14100001	14200000	0.000887558	90135	80	90135	545
Leopard	dirofilaria_immitis_chrX	14100001	14200000	0.000342856	90417	31	90417	263
Wildcat	dirofilaria_immitis_chrX	14200001	14300000	0.000447451	93865	42	93865	4
Golden_jackal	dirofilaria_immitis_chrX	14200001	14300000	1.06546e-05	93856	1	93856	13
Cat	dirofilaria_immitis_chrX	14200001	14300000	0.00115968	93869	3047	2627441	891
Leopard	dirofilaria_immitis_chrX	14200001	14300000	0.000564725	93851	53	93851	18
Fox	dirofilaria_immitis_chrX	14200001	14300000	0.000864405	93869	1216	1406748	1287
Ferret	dirofilaria_immitis_chrX	14200001	14300000	0.00192853	93854	181	93854	15
Dog	dirofilaria_immitis_chrX	14200001	14300000	0.001273	93869	3032476	2382153992	4465333
Ferret	dirofilaria_immitis_chrX	14300001	14400000	0.00290489	91914	267	91914	136
Fox	dirofilaria_immitis_chrX	14300001	14400000	0.00176203	92026	2431	1379661	1089
Dog	dirofilaria_immitis_chrX	14300001	14400000	0.00186876	92050	4351867	2328751365	11619885
Cat	dirofilaria_immitis_chrX	14300001	14400000	0.00176805	92050	4539	2567238	10162
Leopard	dirofilaria_immitis_chrX	14300001	14400000	0.0016193	92015	149	92015	35
Golden_jackal	dirofilaria_immitis_chrX	14300001	14400000	0.000445434	92045	41	92045	5
Wildcat	dirofilaria_immitis_chrX	14300001	14400000	0.00175437	91771	161	91771	279
Golden_jackal	dirofilaria_immitis_chrX	14400001	14500000	0.000912587	92046	84	92046	1
Cat	dirofilaria_immitis_chrX	14400001	14500000	0.00187057	92047	4793	2562322	14994
Leopard	dirofilaria_immitis_chrX	14400001	14500000	0.000369377	92047	34	92047	0
Ferret	dirofilaria_immitis_chrX	14400001	14500000	0.00289448	91899	266	91899	148
Fox	dirofilaria_immitis_chrX	14400001	14500000	0.00173792	92046	2391	1375783	4922
Wildcat	dirofilaria_immitis_chrX	14400001	14500000	0.000130466	91978	12	91978	69
Dog	dirofilaria_immitis_chrX	14400001	14500000	0.00183766	92047	4278819	2328405473	11889502
Golden_jackal	dirofilaria_immitis_chrX	14500001	14600000	0.00168988	92906	157	92906	0
Leopard	dirofilaria_immitis_chrX	14500001	14600000	0.000818031	92906	76	92906	0
Wildcat	dirofilaria_immitis_chrX	14500001	14600000	0.00127176	92785	118	92785	121
Dog	dirofilaria_immitis_chrX	14500001	14600000	0.00198937	92906	4680857	2352937773	9197277
Fox	dirofilaria_immitis_chrX	14500001	14600000	0.00179311	92906	2497	1392555	1035
Ferret	dirofilaria_immitis_chrX	14500001	14600000	0.00343435	92885	319	92885	21
Cat	dirofilaria_immitis_chrX	14500001	14600000	0.00188193	92900	4891	2598923	2445
Wildcat	dirofilaria_immitis_chrX	14600001	14700000	0.00135747	81033	110	81033	15617
Leopard	dirofilaria_immitis_chrX	14600001	14700000	0.000191696	78249	15	78249	18401
Ferret	dirofilaria_immitis_chrX	14600001	14700000	0.00248622	81650	203	81650	15000
Cat	dirofilaria_immitis_chrX	14600001	14700000	0.00141479	88565	3257	2302103	404097
Golden_jackal	dirofilaria_immitis_chrX	14600001	14700000	0.0001374	80058	11	80058	16592
Fox	dirofilaria_immitis_chrX	14600001	14700000	0.000971835	84983	1162	1195676	254074
Dog	dirofilaria_immitis_chrX	14600001	14700000	0.0014305	93557	2883108	2015454007	441872243
Wildcat	dirofilaria_immitis_chrX	14700001	14800000	0.00111249	92585	103	92585	142
Leopard	dirofilaria_immitis_chrX	14700001	14800000	0.00114326	92717	106	92717	10
Dog	dirofilaria_immitis_chrX	14700001	14800000	0.00181094	92727	4251861	2347875065	9708910
Golden_jackal	dirofilaria_immitis_chrX	14700001	14800000	0.00135884	92726	126	92726	1
Ferret	dirofilaria_immitis_chrX	14700001	14800000	0.00304411	92638	282	92638	89
Fox	dirofilaria_immitis_chrX	14700001	14800000	0.00141085	92724	1960	1389231	1674
Cat	dirofilaria_immitis_chrX	14700001	14800000	0.00182145	92727	4721	2591895	4461
Ferret	dirofilaria_immitis_chrX	14800001	14900000	0.00379143	94951	360	94951	238
Golden_jackal	dirofilaria_immitis_chrX	14800001	14900000	0.0019025	95138	181	95138	51
Dog	dirofilaria_immitis_chrX	14800001	14900000	0.00226504	95182	5433495	2398852093	21328232
Wildcat	dirofilaria_immitis_chrX	14800001	14900000	0.00183562	94791	174	94791	398
Cat	dirofilaria_immitis_chrX	14800001	14900000	0.00202956	95071	5393	2657230	8062
Fox	dirofilaria_immitis_chrX	14800001	14900000	0.00170516	95099	2431	1425672	2163
Leopard	dirofilaria_immitis_chrX	14800001	14900000	0.0016959	94935	161	94935	254
Leopard	dirofilaria_immitis_chrX	14900001	15000000	0.00105432	93899	99	93899	1560
Wildcat	dirofilaria_immitis_chrX	14900001	15000000	0.00191666	94435	181	94435	1024
Dog	dirofilaria_immitis_chrX	14900001	15000000	0.00251904	95459	5929571	2353899871	73145204
Golden_jackal	dirofilaria_immitis_chrX	14900001	15000000	0.00111569	94112	105	94112	1347
Ferret	dirofilaria_immitis_chrX	14900001	15000000	0.00365033	93964	343	93964	1495
Cat	dirofilaria_immitis_chrX	14900001	15000000	0.00214423	95038	5613	2617718	55134
Fox	dirofilaria_immitis_chrX	14900001	15000000	0.0022837	94498	3182	1393352	38533
Ferret	dirofilaria_immitis_chrX	15000001	15100000	0.00273925	92726	254	92726	1614
Fox	dirofilaria_immitis_chrX	15000001	15100000	0.00183827	93580	2557	1390983	24117
Dog	dirofilaria_immitis_chrX	15000001	15100000	0.00218468	94312	5131531	2348869234	49725266
Cat	dirofilaria_immitis_chrX	15000001	15100000	0.00205852	93884	5360	2603816	37704
Leopard	dirofilaria_immitis_chrX	15000001	15100000	0.00162341	93014	151	93014	1326
Wildcat	dirofilaria_immitis_chrX	15000001	15100000	0.00156838	92452	145	92452	1888
Golden_jackal	dirofilaria_immitis_chrX	15000001	15100000	0.00161247	93025	150	93025	1315
Cat	dirofilaria_immitis_chrX	15100001	15200000	0.00127462	94020	3350	2628241	4319
Fox	dirofilaria_immitis_chrX	15100001	15200000	0.0014048	94020	1981	1410166	134
Dog	dirofilaria_immitis_chrX	15100001	15200000	0.00142116	94020	3387698	2383754069	6704431
Ferret	dirofilaria_immitis_chrX	15100001	15200000	0.0021062	94008	198	94008	12
Wildcat	dirofilaria_immitis_chrX	15100001	15200000	0.00124487	93986	117	93986	34
Golden_jackal	dirofilaria_immitis_chrX	15100001	15200000	0.000989351	94001	93	94001	19
Leopard	dirofilaria_immitis_chrX	15100001	15200000	0.00073423	93976	69	93976	44
Fox	dirofilaria_immitis_chrX	15200001	15300000	0.00162591	95041	2317	1425046	569
Dog	dirofilaria_immitis_chrX	15200001	15300000	0.00157606	95041	3799191	2410561572	5855853
Cat	dirofilaria_immitis_chrX	15200001	15300000	0.00145849	95041	3878	2658912	2236
Golden_jackal	dirofilaria_immitis_chrX	15200001	15300000	0.00119948	95041	114	95041	0
Ferret	dirofilaria_immitis_chrX	15200001	15300000	0.00280931	95041	267	95041	0
Leopard	dirofilaria_immitis_chrX	15200001	15300000	0.00133629	95039	127	95039	2
Wildcat	dirofilaria_immitis_chrX	15200001	15300000	0.00144288	94949	137	94949	92
Golden_jackal	dirofilaria_immitis_chrX	15300001	15400000	0.000997955	81166	81	81166	13646
Wildcat	dirofilaria_immitis_chrX	15300001	15400000	0.000968559	80532	78	80532	14280
Ferret	dirofilaria_immitis_chrX	15300001	15400000	0.00298131	80837	241	80837	13975
Fox	dirofilaria_immitis_chrX	15300001	15400000	0.00168381	83519	2026	1203225	218955
Leopard	dirofilaria_immitis_chrX	15300001	15400000	0.00115623	79569	92	79569	15243
Cat	dirofilaria_immitis_chrX	15300001	15400000	0.00147016	85764	3340	2271861	382875
Dog	dirofilaria_immitis_chrX	15300001	15400000	0.00166556	90531	3389682	2035164175	375430925
Leopard	dirofilaria_immitis_chrX	15400001	15500000	5.71278e-05	87523	5	87523	6243
Wildcat	dirofilaria_immitis_chrX	15400001	15500000	0.000767135	87338	67	87338	6428
Golden_jackal	dirofilaria_immitis_chrX	15400001	15500000	0.000612731	88130	54	88130	5636
Ferret	dirofilaria_immitis_chrX	15400001	15500000	0.0017938	86966	156	86966	6800
Fox	dirofilaria_immitis_chrX	15400001	15500000	0.0010716	87612	1395	1301794	104696
Cat	dirofilaria_immitis_chrX	15400001	15500000	0.00120616	88850	2932	2430848	194600
Dog	dirofilaria_immitis_chrX	15400001	15500000	0.00130751	91272	2869088	2194313103	189687447
Wildcat	dirofilaria_immitis_chrX	15500001	15600000	0.00177865	93329	166	93329	408
Cat	dirofilaria_immitis_chrX	15500001	15600000	0.00184114	93556	4783	2597841	26795
Fox	dirofilaria_immitis_chrX	15500001	15600000	0.00172288	93737	2413	1400563	5492
Leopard	dirofilaria_immitis_chrX	15500001	15600000	0.00132635	93490	124	93490	247
Golden_jackal	dirofilaria_immitis_chrX	15500001	15600000	0.00257355	93645	241	93645	92
Ferret	dirofilaria_immitis_chrX	15500001	15600000	0.00300608	92812	279	92812	925
Dog	dirofilaria_immitis_chrX	15500001	15600000	0.00200149	93737	4710068	2353277779	29985446
Dog	dirofilaria_immitis_chrX	15600001	15700000	0.00193938	94752	4652794	2399115775	9953825
Cat	dirofilaria_immitis_chrX	15600001	15700000	0.00187756	94752	4966	2644926	8130
Ferret	dirofilaria_immitis_chrX	15600001	15700000	0.00367379	94725	348	94725	27
Fox	dirofilaria_immitis_chrX	15600001	15700000	0.00187228	94751	2659	1420195	1085
Golden_jackal	dirofilaria_immitis_chrX	15600001	15700000	0.00111979	94661	106	94661	91
Wildcat	dirofilaria_immitis_chrX	15600001	15700000	9.51908e-05	94547	9	94547	205
Leopard	dirofilaria_immitis_chrX	15600001	15700000	0.00141537	94675	134	94675	77
Leopard	dirofilaria_immitis_chrX	15700001	15800000	0.00237584	95545	227	95545	114
Wildcat	dirofilaria_immitis_chrX	15700001	15800000	0.00122469	95534	117	95534	125
Cat	dirofilaria_immitis_chrX	15700001	15800000	0.00247306	95649	6612	2673610	4842
Ferret	dirofilaria_immitis_chrX	15700001	15800000	0.00340632	95411	325	95411	248
Dog	dirofilaria_immitis_chrX	15700001	15800000	0.00225114	95659	5444694	2418641315	13488760
Golden_jackal	dirofilaria_immitis_chrX	15700001	15800000	0.000575531	95564	55	95564	95
Fox	dirofilaria_immitis_chrX	15700001	15800000	0.00218915	95658	3139	1433893	992
Wildcat	dirofilaria_immitis_chrX	15800001	15900000	0.001563	94690	148	94690	591
Leopard	dirofilaria_immitis_chrX	15800001	15900000	0.00184325	94941	175	94941	340
Dog	dirofilaria_immitis_chrX	15800001	15900000	0.00194942	95281	4697076	2409479727	13039698
Golden_jackal	dirofilaria_immitis_chrX	15800001	15900000	6.36949e-05	94199	6	94199	1082
Fox	dirofilaria_immitis_chrX	15800001	15900000	0.00212184	95160	3017	1421882	7333
Ferret	dirofilaria_immitis_chrX	15800001	15900000	0.00274065	94868	260	94868	413
Cat	dirofilaria_immitis_chrX	15800001	15900000	0.00188209	95281	5010	2661932	5936
Golden_jackal	dirofilaria_immitis_chrX	15900001	16000000	0.000253768	90634	23	90634	5497
Fox	dirofilaria_immitis_chrX	15900001	16000000	0.00185944	92184	2495	1341799	100166
Dog	dirofilaria_immitis_chrX	15900001	16000000	0.00192608	95289	4275900	2220001549	224129126
Cat	dirofilaria_immitis_chrX	15900001	16000000	0.00174176	92963	4238	2433170	258498
Ferret	dirofilaria_immitis_chrX	15900001	16000000	0.00265249	87465	232	87465	8666
Wildcat	dirofilaria_immitis_chrX	15900001	16000000	4.41136e-05	90675	4	90675	5456
Leopard	dirofilaria_immitis_chrX	15900001	16000000	0.00100086	89923	90	89923	6208
Leopard	dirofilaria_immitis_chrX	16000001	16100000	0.00147065	94516	139	94516	1834
Wildcat	dirofilaria_immitis_chrX	16000001	16100000	0.00180772	94041	170	94041	2309
Fox	dirofilaria_immitis_chrX	16000001	16100000	0.00129198	95277	1831	1417210	28040
Ferret	dirofilaria_immitis_chrX	16000001	16100000	0.00167494	94332	158	94332	2018
Golden_jackal	dirofilaria_immitis_chrX	16000001	16100000	0.00102473	94659	97	94659	1691
Cat	dirofilaria_immitis_chrX	16000001	16100000	0.00134104	95587	3565	2658379	39421
Dog	dirofilaria_immitis_chrX	16000001	16100000	0.00149764	96348	3587576	2395485359	54213391
Fox	dirofilaria_immitis_chrX	16100001	16200000	0.00153813	95615	2206	1434207	18
Dog	dirofilaria_immitis_chrX	16100001	16200000	0.00168685	95615	4088274	2423615013	7396362
Golden_jackal	dirofilaria_immitis_chrX	16100001	16200000	0.0021022	95614	201	95614	1
Ferret	dirofilaria_immitis_chrX	16100001	16200000	0.00207089	95611	198	95611	4
Leopard	dirofilaria_immitis_chrX	16100001	16200000	0.00166292	95615	159	95615	0
Cat	dirofilaria_immitis_chrX	16100001	16200000	0.00144149	95615	3855	2674320	2900
Wildcat	dirofilaria_immitis_chrX	16100001	16200000	0.00216727	95512	207	95512	103
Ferret	dirofilaria_immitis_chrX	16200001	16300000	0.00255039	92535	236	92535	4340
Dog	dirofilaria_immitis_chrX	16200001	16300000	0.00163634	96562	3841222	2347447589	115599286
Fox	dirofilaria_immitis_chrX	16200001	16300000	0.00154527	94195	2147	1389398	63727
Wildcat	dirofilaria_immitis_chrX	16200001	16300000	0.00175851	92692	163	92692	4183
Cat	dirofilaria_immitis_chrX	16200001	16300000	0.00156404	95087	4091	2615659	96841
Leopard	dirofilaria_immitis_chrX	16200001	16300000	0.00172	93023	160	93023	3852
Golden_jackal	dirofilaria_immitis_chrX	16200001	16300000	0.0016975	93078	158	93078	3797
Fox	dirofilaria_immitis_chrX	16300001	16400000	0.00113016	95486	1618	1431658	827
Cat	dirofilaria_immitis_chrX	16300001	16400000	0.0012814	95499	3409	2660375	13597
Leopard	dirofilaria_immitis_chrX	16300001	16400000	0.00186411	95488	178	95488	11
Wildcat	dirofilaria_immitis_chrX	16300001	16400000	0.0016369	95302	156	95302	197
Dog	dirofilaria_immitis_chrX	16300001	16400000	0.00139736	95499	3374410	2414845028	13217047
Golden_jackal	dirofilaria_immitis_chrX	16300001	16400000	0.00106291	95022	101	95022	477
Ferret	dirofilaria_immitis_chrX	16300001	16400000	0.00232529	95472	222	95472	27
Cat	dirofilaria_immitis_chrX	16400001	16500000	0.0016417	95750	4393	2675883	8925
Golden_jackal	dirofilaria_immitis_chrX	16400001	16500000	0.00171536	95607	164	95607	279
Dog	dirofilaria_immitis_chrX	16400001	16500000	0.00198914	95886	4825096	2425724550	12177000
Fox	dirofilaria_immitis_chrX	16400001	16500000	0.0015414	95739	2211	1434414	3876
Leopard	dirofilaria_immitis_chrX	16400001	16500000	0.000794157	95699	76	95699	187
Ferret	dirofilaria_immitis_chrX	16400001	16500000	0.00286728	95561	274	95561	325
Wildcat	dirofilaria_immitis_chrX	16400001	16500000	0.00162292	95507	155	95507	379
Dog	dirofilaria_immitis_chrX	16500001	16600000	0.00151702	96009	3697478	2437330229	3698596
Golden_jackal	dirofilaria_immitis_chrX	16500001	16600000	0.000625169	95974	60	95974	35
Ferret	dirofilaria_immitis_chrX	16500001	16600000	0.00281224	96009	270	96009	0
Wildcat	dirofilaria_immitis_chrX	16500001	16600000	0.00142695	96009	137	96009	0
Leopard	dirofilaria_immitis_chrX	16500001	16600000	0.00113531	96009	109	96009	0
Fox	dirofilaria_immitis_chrX	16500001	16600000	0.0014428	96009	2077	1439566	569
Cat	dirofilaria_immitis_chrX	16500001	16600000	0.00112646	96005	3026	2686283	1969
Ferret	dirofilaria_immitis_chrX	16600001	16700000	0.00309773	96845	300	96845	7
Golden_jackal	dirofilaria_immitis_chrX	16600001	16700000	0.000505927	96852	49	96852	0
Wildcat	dirofilaria_immitis_chrX	16600001	16700000	0.000371705	96851	36	96851	1
Leopard	dirofilaria_immitis_chrX	16600001	16700000	0.000237476	96852	23	96852	0
Dog	dirofilaria_immitis_chrX	16600001	16700000	0.00218609	96852	5364811	2454071364	8390736
Cat	dirofilaria_immitis_chrX	16600001	16700000	0.00166257	96852	4508	2711462	394
Fox	dirofilaria_immitis_chrX	16600001	16700000	0.00140413	96852	2035	1449296	3484
Leopard	dirofilaria_immitis_chrX	16700001	16800000	0.000686588	94671	65	94671	482
Dog	dirofilaria_immitis_chrX	16700001	16800000	0.00201041	95103	4821713	2398369439	20895586
Cat	dirofilaria_immitis_chrX	16700001	16800000	0.00164903	94757	4360	2643975	20309
Ferret	dirofilaria_immitis_chrX	16700001	16800000	0.00284539	94539	269	94539	614
Golden_jackal	dirofilaria_immitis_chrX	16700001	16800000	0.000739239	94692	70	94692	461
Wildcat	dirofilaria_immitis_chrX	16700001	16800000	0.000791532	94753	75	94753	400
Fox	dirofilaria_immitis_chrX	16700001	16800000	0.00124272	94787	1757	1413838	13457
Dog	dirofilaria_immitis_chrX	16800001	16900000	0.00117823	94284	2483590	2107896374	331556101
Golden_jackal	dirofilaria_immitis_chrX	16800001	16900000	0.00148267	84982	126	84982	10965
Leopard	dirofilaria_immitis_chrX	16800001	16900000	0.000107485	83733	9	83733	12214
Ferret	dirofilaria_immitis_chrX	16800001	16900000	0.00160542	83467	134	83467	12480
Wildcat	dirofilaria_immitis_chrX	16800001	16900000	0.00150273	83182	125	83182	12765
Fox	dirofilaria_immitis_chrX	16800001	16900000	0.000989993	87007	1233	1245463	193742
Cat	dirofilaria_immitis_chrX	16800001	16900000	0.00110728	88096	2612	2358930	327586
Wildcat	dirofilaria_immitis_chrX	16900001	17000000	0.0013869	95176	132	95176	901
Fox	dirofilaria_immitis_chrX	16900001	17000000	0.00079964	95024	1137	1421890	19265
Cat	dirofilaria_immitis_chrX	16900001	17000000	0.000938628	95279	2489	2651743	38413
Leopard	dirofilaria_immitis_chrX	16900001	17000000	9.45438e-05	95194	9	95194	883
Dog	dirofilaria_immitis_chrX	16900001	17000000	0.00111587	95673	2679352	2401135059	41622666
Golden_jackal	dirofilaria_immitis_chrX	16900001	17000000	0.00141059	94996	134	94996	1081
Ferret	dirofilaria_immitis_chrX	16900001	17000000	0.00122699	94540	116	94540	1537
Ferret	dirofilaria_immitis_chrX	17000001	17100000	0.00061064	96620	59	96620	0
Golden_jackal	dirofilaria_immitis_chrX	17000001	17100000	0.000765887	96620	74	96620	0
Fox	dirofilaria_immitis_chrX	17000001	17100000	0.00050854	96620	737	1449246	54
Wildcat	dirofilaria_immitis_chrX	17000001	17100000	0.000796936	96620	77	96620	0
Cat	dirofilaria_immitis_chrX	17000001	17100000	0.000715432	96620	1935	2704658	702
Dog	dirofilaria_immitis_chrX	17000001	17100000	0.000770821	96620	1889311	2451036757	5526743
Leopard	dirofilaria_immitis_chrX	17000001	17100000	0.000196647	96620	19	96620	0
Fox	dirofilaria_immitis_chrX	17100001	17200000	0.000641098	97467	937	1461555	450
Dog	dirofilaria_immitis_chrX	17100001	17200000	0.000520794	97467	1287896	2472946079	5152396
Leopard	dirofilaria_immitis_chrX	17100001	17200000	0.000707954	97464	69	97464	3
Cat	dirofilaria_immitis_chrX	17100001	17200000	0.000407192	97467	1110	2725985	3091
Ferret	dirofilaria_immitis_chrX	17100001	17200000	0.000707939	97466	69	97466	1
Golden_jackal	dirofilaria_immitis_chrX	17100001	17200000	0.000697686	97465	68	97465	2
Wildcat	dirofilaria_immitis_chrX	17100001	17200000	0.000707946	97465	69	97465	2
Leopard	dirofilaria_immitis_chrX	17200001	17300000	0.000944483	96349	91	96349	223
Fox	dirofilaria_immitis_chrX	17200001	17300000	0.000977443	96402	1412	1444586	3994
Ferret	dirofilaria_immitis_chrX	17200001	17300000	0.0012354	96325	119	96325	247
Cat	dirofilaria_immitis_chrX	17200001	17300000	0.000326639	96420	881	2697167	6849
Dog	dirofilaria_immitis_chrX	17200001	17300000	0.000625907	96432	1529575	2443773661	11569439
Golden_jackal	dirofilaria_immitis_chrX	17200001	17300000	0.0010688	96370	103	96370	202
Wildcat	dirofilaria_immitis_chrX	17200001	17300000	0.000933901	96370	90	96370	202
Cat	dirofilaria_immitis_chrX	17300001	17400000	0.000624071	96997	1692	2711231	5413
Leopard	dirofilaria_immitis_chrX	17300001	17400000	0.000495899	96794	48	96794	229
Wildcat	dirofilaria_immitis_chrX	17300001	17400000	0.000465386	96694	45	96694	329
Golden_jackal	dirofilaria_immitis_chrX	17300001	17400000	0.000402872	96805	39	96805	218
Fox	dirofilaria_immitis_chrX	17300001	17400000	0.00102943	96982	1495	1452257	3088
Dog	dirofilaria_immitis_chrX	17300001	17400000	0.000749695	97023	1841919	2456890481	9919294
Ferret	dirofilaria_immitis_chrX	17300001	17400000	0.0010446	96688	101	96688	335
Cat	dirofilaria_immitis_chrX	17400001	17500000	0.00121689	97253	3306	2716759	10245
Golden_jackal	dirofilaria_immitis_chrX	17400001	17500000	0.000987959	97170	96	97170	223
Fox	dirofilaria_immitis_chrX	17400001	17500000	0.000923324	97246	1345	1456693	4202
Dog	dirofilaria_immitis_chrX	17400001	17500000	0.00122195	97317	3008744	2462253529	13963496
Ferret	dirofilaria_immitis_chrX	17400001	17500000	0.00230529	97168	224	97168	225
Leopard	dirofilaria_immitis_chrX	17400001	17500000	0.000864215	97198	84	97198	195
Wildcat	dirofilaria_immitis_chrX	17400001	17500000	0.0014207	97135	138	97135	258
Ferret	dirofilaria_immitis_chrX	17500001	17600000	0.00153294	95242	146	95242	956
Leopard	dirofilaria_immitis_chrX	17500001	17600000	1.0493e-05	95302	1	95302	896
Dog	dirofilaria_immitis_chrX	17500001	17600000	0.00116168	95779	2808279	2417419312	28414838
Wildcat	dirofilaria_immitis_chrX	17500001	17600000	0.00183035	95610	175	95610	588
Fox	dirofilaria_immitis_chrX	17500001	17600000	0.000967856	95443	1383	1428932	14038
Cat	dirofilaria_immitis_chrX	17500001	17600000	0.00112877	95521	3011	2667510	26034
Golden_jackal	dirofilaria_immitis_chrX	17500001	17600000	0.00153011	95418	146	95418	780
Golden_jackal	dirofilaria_immitis_chrX	17600001	17700000	0	96384	0	96384	0
Ferret	dirofilaria_immitis_chrX	17600001	17700000	0.00062251	96384	60	96384	0
Wildcat	dirofilaria_immitis_chrX	17600001	17700000	1.03752e-05	96384	1	96384	0
Fox	dirofilaria_immitis_chrX	17600001	17700000	0.000538955	96384	779	1445391	369
Cat	dirofilaria_immitis_chrX	17600001	17700000	0.00056507	96384	1524	2697010	1742
Leopard	dirofilaria_immitis_chrX	17600001	17700000	0	96384	0	96384	0
Dog	dirofilaria_immitis_chrX	17600001	17700000	0.000473609	96384	1158635	2446393987	4169213
Cat	dirofilaria_immitis_chrX	17700001	17800000	0.000213711	95424	571	2671833	39
Fox	dirofilaria_immitis_chrX	17700001	17800000	0.000321373	95424	460	1431360	0
Golden_jackal	dirofilaria_immitis_chrX	17700001	17800000	0	95424	0	95424	0
Dog	dirofilaria_immitis_chrX	17700001	17800000	0.000282946	95424	685970	2424385395	1769805
Ferret	dirofilaria_immitis_chrX	17700001	17800000	0.000534457	95424	51	95424	0
Wildcat	dirofilaria_immitis_chrX	17700001	17800000	0	95424	0	95424	0
Leopard	dirofilaria_immitis_chrX	17700001	17800000	3.14386e-05	95424	3	95424	0
Wildcat	dirofilaria_immitis_chrX	17800001	17900000	1.03268e-05	96835	1	96835	0
Leopard	dirofilaria_immitis_chrX	17800001	17900000	0	96835	0	96835	0
Cat	dirofilaria_immitis_chrX	17800001	17900000	0.00036144	96835	980	2711380	0
Fox	dirofilaria_immitis_chrX	17800001	17900000	0.000218242	96835	317	1452516	9
Dog	dirofilaria_immitis_chrX	17800001	17900000	0.000368775	96835	907462	2460744763	1285112
Ferret	dirofilaria_immitis_chrX	17800001	17900000	0.00055765	96835	54	96835	0
Golden_jackal	dirofilaria_immitis_chrX	17800001	17900000	0	96826	0	96826	9
Fox	dirofilaria_immitis_chrX	17900001	18000000	0.000174021	96217	251	1442358	5682
Cat	dirofilaria_immitis_chrX	17900001	18000000	0.000270678	96354	729	2693240	9768
Leopard	dirofilaria_immitis_chrX	17900001	18000000	0	95994	0	95994	542
Wildcat	dirofilaria_immitis_chrX	17900001	18000000	2.08084e-05	96115	2	96115	421
Golden_jackal	dirofilaria_immitis_chrX	17900001	18000000	0	96159	0	96159	377
Ferret	dirofilaria_immitis_chrX	17900001	18000000	0.000344648	95750	33	95750	786
Dog	dirofilaria_immitis_chrX	17900001	18000000	0.000234319	96536	571777	2440165086	14262714
Leopard	dirofilaria_immitis_chrX	18000001	18100000	0	95493	0	95493	926
Wildcat	dirofilaria_immitis_chrX	18000001	18100000	1.04675e-05	95534	1	95534	885
Ferret	dirofilaria_immitis_chrX	18000001	18100000	0.000451008	95342	43	95342	1077
Golden_jackal	dirofilaria_immitis_chrX	18000001	18100000	0	95955	0	95955	464
Fox	dirofilaria_immitis_chrX	18000001	18100000	0.000187988	95714	269	1430944	15341
Dog	dirofilaria_immitis_chrX	18000001	18100000	0.000260923	96418	632509	2424118046	27335029
Cat	dirofilaria_immitis_chrX	18000001	18100000	0.000184139	95935	493	2677325	22407
Dog	dirofilaria_immitis_chrX	18100001	18200000	0.000588646	96296	1440416	2447000251	1325549
Fox	dirofilaria_immitis_chrX	18100001	18200000	0.000348924	96296	504	1444440	0
Cat	dirofilaria_immitis_chrX	18100001	18200000	0.000596375	96296	1608	2696288	0
Leopard	dirofilaria_immitis_chrX	18100001	18200000	0	96296	0	96296	0
Wildcat	dirofilaria_immitis_chrX	18100001	18200000	0	96296	0	96296	0
Golden_jackal	dirofilaria_immitis_chrX	18100001	18200000	0	96296	0	96296	0
Ferret	dirofilaria_immitis_chrX	18100001	18200000	0.00105923	96296	102	96296	0
Dog	dirofilaria_immitis_chrX	18200001	18300000	0.00059686	96026	1456343	2440008524	1452526
Fox	dirofilaria_immitis_chrX	18200001	18300000	0.000497088	96026	716	1440390	0
Wildcat	dirofilaria_immitis_chrX	18200001	18300000	1.04138e-05	96026	1	96026	0
Leopard	dirofilaria_immitis_chrX	18200001	18300000	0	96026	0	96026	0
Golden_jackal	dirofilaria_immitis_chrX	18200001	18300000	0	96026	0	96026	0
Ferret	dirofilaria_immitis_chrX	18200001	18300000	0.00109345	96026	105	96026	0
Cat	dirofilaria_immitis_chrX	18200001	18300000	0.000608891	96026	1637	2688494	234
Dog	dirofilaria_immitis_chrX	18300001	18400000	0.000519597	95169	1245839	2397704296	32162954
Golden_jackal	dirofilaria_immitis_chrX	18300001	18400000	0	94160	0	94160	1410
Ferret	dirofilaria_immitis_chrX	18300001	18400000	0.00101659	94433	96	94433	1137
Wildcat	dirofilaria_immitis_chrX	18300001	18400000	0	94079	0	94079	1491
Fox	dirofilaria_immitis_chrX	18300001	18400000	0.000509974	94710	723	1417718	15832
Cat	dirofilaria_immitis_chrX	18300001	18400000	0.0004709	94690	1245	2643871	32089
Leopard	dirofilaria_immitis_chrX	18300001	18400000	1.06295e-05	94078	1	94078	1492
Cat	dirofilaria_immitis_chrX	18400001	18500000	0.000560944	96630	1512	2695457	31519
Leopard	dirofilaria_immitis_chrX	18400001	18500000	0	96584	0	96584	808
Ferret	dirofilaria_immitis_chrX	18400001	18500000	0.00132003	96210	127	96210	1182
Wildcat	dirofilaria_immitis_chrX	18400001	18500000	1.0385e-05	96293	1	96293	1099
Golden_jackal	dirofilaria_immitis_chrX	18400001	18500000	1.03854e-05	96289	1	96289	1103
Fox	dirofilaria_immitis_chrX	18400001	18500000	0.000647006	96469	934	1443572	17308
Dog	dirofilaria_immitis_chrX	18400001	18500000	0.000635323	97022	1552754	2444036967	32154633
Leopard	dirofilaria_immitis_chrX	18500001	18600000	1.02244e-05	97805	1	97805	0
Fox	dirofilaria_immitis_chrX	18500001	18600000	0.000452601	97805	664	1467075	0
Wildcat	dirofilaria_immitis_chrX	18500001	18600000	0.000214713	97805	21	97805	0
Golden_jackal	dirofilaria_immitis_chrX	18500001	18600000	1.02268e-05	97782	1	97782	23
Dog	dirofilaria_immitis_chrX	18500001	18600000	0.000457617	97805	1137258	2485176880	1515245
Cat	dirofilaria_immitis_chrX	18500001	18600000	0.000423278	97805	1159	2738150	390
Ferret	dirofilaria_immitis_chrX	18500001	18600000	0.000838403	97805	82	97805	0
Cat	dirofilaria_immitis_chrX	18600001	18700000	0.000499384	96619	1351	2705332	0
Dog	dirofilaria_immitis_chrX	18600001	18700000	0.000526711	96619	1293145	2455129814	1408261
Leopard	dirofilaria_immitis_chrX	18600001	18700000	4.13997e-05	96619	4	96619	0
Wildcat	dirofilaria_immitis_chrX	18600001	18700000	0.000341548	96619	33	96619	0
Golden_jackal	dirofilaria_immitis_chrX	18600001	18700000	0	96619	0	96619	0
Fox	dirofilaria_immitis_chrX	18600001	18700000	0.000507837	96619	736	1449285	0
Ferret	dirofilaria_immitis_chrX	18600001	18700000	0.000755545	96619	73	96619	0
Leopard	dirofilaria_immitis_chrX	18700001	18800000	4.12554e-05	96957	4	96957	0
Dog	dirofilaria_immitis_chrX	18700001	18800000	0.000553568	96957	1363758	2463580106	1551619
Fox	dirofilaria_immitis_chrX	18700001	18800000	0.000568676	96957	827	1454256	99
Cat	dirofilaria_immitis_chrX	18700001	18800000	0.00056325	96957	1529	2714601	195
Wildcat	dirofilaria_immitis_chrX	18700001	18800000	0.000515714	96953	50	96953	4
Ferret	dirofilaria_immitis_chrX	18700001	18800000	0.000917971	96953	89	96953	4
Golden_jackal	dirofilaria_immitis_chrX	18700001	18800000	0	96957	0	96957	0
Dog	dirofilaria_immitis_chrX	18800001	18900000	0.000451478	95638	1097402	2430685500	910650
Cat	dirofilaria_immitis_chrX	18800001	18900000	0.000483599	95638	1295	2677838	26
Golden_jackal	dirofilaria_immitis_chrX	18800001	18900000	0.000104561	95638	10	95638	0
Ferret	dirofilaria_immitis_chrX	18800001	18900000	0.000501893	95638	48	95638	0
Fox	dirofilaria_immitis_chrX	18800001	18900000	0.000384087	95638	551	1434570	0
Wildcat	dirofilaria_immitis_chrX	18800001	18900000	0.000177754	95638	17	95638	0
Leopard	dirofilaria_immitis_chrX	18800001	18900000	0.000763295	95638	73	95638	0
Fox	dirofilaria_immitis_chrX	18900001	19000000	0.000250543	92130	339	1353061	131519
Dog	dirofilaria_immitis_chrX	18900001	19000000	0.000214383	94950	481684	2246838926	269524174
Leopard	dirofilaria_immitis_chrX	18900001	19000000	0	87572	0	87572	11400
Golden_jackal	dirofilaria_immitis_chrX	18900001	19000000	0.000189324	89793	17	89793	9179
Ferret	dirofilaria_immitis_chrX	18900001	19000000	0.000268793	89288	24	89288	9684
Cat	dirofilaria_immitis_chrX	18900001	19000000	0.000191349	92667	487	2545084	226132
Wildcat	dirofilaria_immitis_chrX	18900001	19000000	0.000178144	89815	16	89815	9157
Cat	dirofilaria_immitis_chrX	19000001	19100000	0.000160641	96325	423	2633201	129223
Golden_jackal	dirofilaria_immitis_chrX	19000001	19100000	0.000186146	91326	17	91326	7332
Dog	dirofilaria_immitis_chrX	19000001	19100000	0.000166789	97544	385246	2309777175	198602475
Fox	dirofilaria_immitis_chrX	19000001	19100000	0.000195311	94581	268	1372169	107701
Wildcat	dirofilaria_immitis_chrX	19000001	19100000	0.000185403	91692	17	91692	6966
Ferret	dirofilaria_immitis_chrX	19000001	19100000	0.000250397	91854	23	91854	6804
Leopard	dirofilaria_immitis_chrX	19000001	19100000	2.23446e-05	89507	2	89507	9151
Cat	dirofilaria_immitis_chrX	19100001	19200000	0.000169561	97491	453	2671609	93391
Golden_jackal	dirofilaria_immitis_chrX	19100001	19200000	5.41524e-05	92332	5	92332	6418
Leopard	dirofilaria_immitis_chrX	19100001	19200000	1.10357e-05	90615	1	90615	8135
Dog	dirofilaria_immitis_chrX	19100001	19200000	0.000178493	98547	419515	2350314951	160403799
Fox	dirofilaria_immitis_chrX	19100001	19200000	0.00020608	96339	284	1378104	103146
Ferret	dirofilaria_immitis_chrX	19100001	19200000	0.00021419	93375	20	93375	5375
Wildcat	dirofilaria_immitis_chrX	19100001	19200000	8.63306e-05	92667	8	92667	6083
Cat	dirofilaria_immitis_chrX	19200001	19300000	0.000416229	96321	1119	2688427	18669
Dog	dirofilaria_immitis_chrX	19200001	19300000	0.000429328	96581	1042969	2429305133	28834717
Fox	dirofilaria_immitis_chrX	19200001	19300000	0.000307783	96190	442	1436079	14151
Golden_jackal	dirofilaria_immitis_chrX	19200001	19300000	0.000772999	95731	74	95731	951
Leopard	dirofilaria_immitis_chrX	19200001	19300000	3.13768e-05	95612	3	95612	1070
Ferret	dirofilaria_immitis_chrX	19200001	19300000	0.000554602	95564	53	95564	1118
Wildcat	dirofilaria_immitis_chrX	19200001	19300000	0.000250875	95665	24	95665	1017
Dog	dirofilaria_immitis_chrX	19300001	19400000	0.000394376	95964	961722	2438591745	1292955
Golden_jackal	dirofilaria_immitis_chrX	19300001	19400000	0.00055229	95964	53	95964	0
Leopard	dirofilaria_immitis_chrX	19300001	19400000	7.2944e-05	95964	7	95964	0
Cat	dirofilaria_immitis_chrX	19300001	19400000	0.000351322	95964	944	2686992	0
Ferret	dirofilaria_immitis_chrX	19300001	19400000	0.000593973	95964	57	95964	0
Wildcat	dirofilaria_immitis_chrX	19300001	19400000	0.000270935	95964	26	95964	0
Fox	dirofilaria_immitis_chrX	19300001	19400000	0.000273714	95964	394	1439460	0
Wildcat	dirofilaria_immitis_chrX	19400001	19500000	0.000498483	94286	47	94286	2401
Ferret	dirofilaria_immitis_chrX	19400001	19500000	0.000626407	94188	59	94188	2499
Cat	dirofilaria_immitis_chrX	19400001	19500000	0.000523868	95280	1383	2639976	67260
Leopard	dirofilaria_immitis_chrX	19400001	19500000	8.49582e-05	94164	8	94164	2523
Dog	dirofilaria_immitis_chrX	19400001	19500000	0.000445059	96400	1065107	2393181441	65085534
Golden_jackal	dirofilaria_immitis_chrX	19400001	19500000	0.000858424	94359	81	94359	2328
Fox	dirofilaria_immitis_chrX	19400001	19500000	0.000293081	95178	415	1415990	34315
Golden_jackal	dirofilaria_immitis_chrX	19500001	19600000	0.000596884	95496	57	95496	0
Leopard	dirofilaria_immitis_chrX	19500001	19600000	0.00012566	95496	12	95496	0
Wildcat	dirofilaria_immitis_chrX	19500001	19600000	0.000366557	95483	35	95483	13
Fox	dirofilaria_immitis_chrX	19500001	19600000	0.000330907	95496	474	1432426	14
Dog	dirofilaria_immitis_chrX	19500001	19600000	0.00040391	95496	980147	2426645122	1340678
Ferret	dirofilaria_immitis_chrX	19500001	19600000	0.000408403	95494	39	95494	2
Cat	dirofilaria_immitis_chrX	19500001	19600000	0.000379597	95496	1015	2673888	0
Dog	dirofilaria_immitis_chrX	19600001	19700000	0.000289738	95948	706406	2438086786	1391114
Cat	dirofilaria_immitis_chrX	19600001	19700000	0.000391581	95948	1052	2686544	0
Fox	dirofilaria_immitis_chrX	19600001	19700000	0.000191076	95948	275	1439220	0
Leopard	dirofilaria_immitis_chrX	19600001	19700000	0.000229291	95948	22	95948	0
Ferret	dirofilaria_immitis_chrX	19600001	19700000	0.000354359	95948	34	95948	0
Golden_jackal	dirofilaria_immitis_chrX	19600001	19700000	0.000458582	95948	44	95948	0
Wildcat	dirofilaria_immitis_chrX	19600001	19700000	0.000218869	95948	21	95948	0
Cat	dirofilaria_immitis_chrX	19700001	19800000	0.000280265	95955	753	2686740	0
Dog	dirofilaria_immitis_chrX	19700001	19800000	0.000290316	95955	707860	2438243367	1412508
Golden_jackal	dirofilaria_immitis_chrX	19700001	19800000	0.000427284	95955	41	95955	0
Wildcat	dirofilaria_immitis_chrX	19700001	19800000	0.000260539	95955	25	95955	0
Fox	dirofilaria_immitis_chrX	19700001	19800000	0.000226495	95955	326	1439325	0
Ferret	dirofilaria_immitis_chrX	19700001	19800000	0.000323068	95955	31	95955	0
Leopard	dirofilaria_immitis_chrX	19700001	19800000	0.000250117	95955	24	95955	0
Wildcat	dirofilaria_immitis_chrX	19800001	19900000	0.000250836	95680	24	95680	0
Dog	dirofilaria_immitis_chrX	19800001	19900000	0.000223782	95680	544107	2431417423	1246577
Golden_jackal	dirofilaria_immitis_chrX	19800001	19900000	0.000303094	95680	29	95680	0
Fox	dirofilaria_immitis_chrX	19800001	19900000	0.000205546	95680	295	1435200	0
Cat	dirofilaria_immitis_chrX	19800001	19900000	0.000202685	95680	543	2679040	0
Ferret	dirofilaria_immitis_chrX	19800001	19900000	0.000271739	95680	26	95680	0
Leopard	dirofilaria_immitis_chrX	19800001	19900000	0.000229933	95680	22	95680	0
Dog	dirofilaria_immitis_chrX	19900001	20000000	0.000204998	95212	495979	2419427606	1337494
Fox	dirofilaria_immitis_chrX	19900001	20000000	0.000183456	95212	262	1428135	45
Golden_jackal	dirofilaria_immitis_chrX	19900001	20000000	0.00022056	95212	21	95212	0
Cat	dirofilaria_immitis_chrX	19900001	20000000	0.000174423	95212	465	2665936	0
Ferret	dirofilaria_immitis_chrX	19900001	20000000	0.000357098	95212	34	95212	0
Leopard	dirofilaria_immitis_chrX	19900001	20000000	0.000199555	95212	19	95212	0
Wildcat	dirofilaria_immitis_chrX	19900001	20000000	0.000168046	95212	16	95212	0
Cat	dirofilaria_immitis_chrX	20000001	20100000	0.000195785	93606	509	2599784	80376
Leopard	dirofilaria_immitis_chrX	20000001	20100000	0.000246646	93251	23	93251	2469
Dog	dirofilaria_immitis_chrX	20000001	20100000	0.000233868	95364	551012	2356076288	77604712
Wildcat	dirofilaria_immitis_chrX	20000001	20100000	0.000235933	93247	22	93247	2473
Ferret	dirofilaria_immitis_chrX	20000001	20100000	0.000259093	92631	24	92631	3089
Golden_jackal	dirofilaria_immitis_chrX	20000001	20100000	0.00026734	93514	25	93514	2206
Fox	dirofilaria_immitis_chrX	20000001	20100000	0.000174403	93670	243	1393321	42479
Fox	dirofilaria_immitis_chrX	20100001	20200000	0.000184925	95534	265	1433010	0
Leopard	dirofilaria_immitis_chrX	20100001	20200000	3.14047e-05	95527	3	95527	7
Dog	dirofilaria_immitis_chrX	20100001	20200000	0.000226679	95534	550247	2427429190	1522760
Cat	dirofilaria_immitis_chrX	20100001	20200000	0.000267308	95534	715	2674820	132
Wildcat	dirofilaria_immitis_chrX	20100001	20200000	4.18725e-05	95528	4	95528	6
Golden_jackal	dirofilaria_immitis_chrX	20100001	20200000	0.000146545	95534	14	95534	0
Ferret	dirofilaria_immitis_chrX	20100001	20200000	0.000230299	95528	22	95528	6
Leopard	dirofilaria_immitis_chrX	20200001	20300000	4.17162e-05	95886	4	95886	547
Fox	dirofilaria_immitis_chrX	20200001	20300000	0.000473064	96190	681	1439551	6944
Cat	dirofilaria_immitis_chrX	20200001	20300000	0.000367813	96043	988	2686148	13976
Wildcat	dirofilaria_immitis_chrX	20200001	20300000	1.04268e-05	95907	1	95907	526
Dog	dirofilaria_immitis_chrX	20200001	20300000	0.000435048	96433	1058956	2434111419	17697606
Ferret	dirofilaria_immitis_chrX	20200001	20300000	0.000470967	95548	45	95548	885
Golden_jackal	dirofilaria_immitis_chrX	20200001	20300000	0.000667766	95842	64	95842	591
Dog	dirofilaria_immitis_chrX	20300001	20400000	0.000548403	95772	1319897	2406800307	29702868
Golden_jackal	dirofilaria_immitis_chrX	20300001	20400000	0.000882956	95135	84	95135	696
Fox	dirofilaria_immitis_chrX	20300001	20400000	0.000536899	95451	764	1422987	14478
Ferret	dirofilaria_immitis_chrX	20300001	20400000	0.000538395	94726	51	94726	1105
Wildcat	dirofilaria_immitis_chrX	20300001	20400000	8.43998e-05	94787	8	94787	1044
Cat	dirofilaria_immitis_chrX	20300001	20400000	0.000551572	95476	1464	2654233	29035
Leopard	dirofilaria_immitis_chrX	20300001	20400000	0.000116438	94471	11	94471	1360
Ferret	dirofilaria_immitis_chrX	20400001	20500000	0.000637768	95646	61	95646	0
Golden_jackal	dirofilaria_immitis_chrX	20400001	20500000	0.000648224	95646	62	95646	0
Leopard	dirofilaria_immitis_chrX	20400001	20500000	6.27313e-05	95646	6	95646	0
Cat	dirofilaria_immitis_chrX	20400001	20500000	0.000443227	95646	1187	2678088	0
Dog	dirofilaria_immitis_chrX	20400001	20500000	0.000428177	95646	1040737	2430625483	1174067
Wildcat	dirofilaria_immitis_chrX	20400001	20500000	5.22761e-05	95646	5	95646	0
Fox	dirofilaria_immitis_chrX	20400001	20500000	0.000434937	95646	624	1434690	0
Leopard	dirofilaria_immitis_chrX	20500001	20600000	6.2607e-05	95836	6	95836	0
Ferret	dirofilaria_immitis_chrX	20500001	20600000	0.000751283	95836	72	95836	0
Cat	dirofilaria_immitis_chrX	20500001	20600000	0.000451664	95836	1212	2683408	0
Wildcat	dirofilaria_immitis_chrX	20500001	20600000	7.30414e-05	95836	7	95836	0
Golden_jackal	dirofilaria_immitis_chrX	20500001	20600000	0.000313035	95836	30	95836	0
Fox	dirofilaria_immitis_chrX	20500001	20600000	0.000429901	95836	618	1437540	0
Dog	dirofilaria_immitis_chrX	20500001	20600000	0.000347018	95836	845067	2435221875	1408425
Dog	dirofilaria_immitis_chrX	20600001	20700000	0.000315475	95605	752452	2385139501	45617624
Ferret	dirofilaria_immitis_chrX	20600001	20700000	0.000510617	94004	48	94004	1601
Fox	dirofilaria_immitis_chrX	20600001	20700000	0.000344695	94716	485	1407042	27033
Cat	dirofilaria_immitis_chrX	20600001	20700000	0.000322841	95166	850	2632879	44061
Golden_jackal	dirofilaria_immitis_chrX	20600001	20700000	7.41824e-05	94362	7	94362	1243
Wildcat	dirofilaria_immitis_chrX	20600001	20700000	8.52415e-05	93851	8	93851	1754
Leopard	dirofilaria_immitis_chrX	20600001	20700000	7.44919e-05	93970	7	93970	1635
Golden_jackal	dirofilaria_immitis_chrX	20700001	20800000	0.000145168	96440	14	96440	0
Wildcat	dirofilaria_immitis_chrX	20700001	20800000	0.000145168	96440	14	96440	0
Fox	dirofilaria_immitis_chrX	20700001	20800000	0.000296574	96440	429	1446519	81
Ferret	dirofilaria_immitis_chrX	20700001	20800000	0.000476981	96440	46	96440	0
Leopard	dirofilaria_immitis_chrX	20700001	20800000	0.0001348	96439	13	96439	1
Dog	dirofilaria_immitis_chrX	20700001	20800000	0.000309783	96440	758908	2449805278	2181722
Cat	dirofilaria_immitis_chrX	20700001	20800000	0.000297763	96440	804	2700131	189
Golden_jackal	dirofilaria_immitis_chrX	20800001	20900000	0.000493713	95197	47	95197	0
Cat	dirofilaria_immitis_chrX	20800001	20900000	0.000332393	95197	886	2665516	0
Fox	dirofilaria_immitis_chrX	20800001	20900000	0.00030113	95197	430	1427955	0
Dog	dirofilaria_immitis_chrX	20800001	20900000	0.000324002	95197	783902	2419437877	945848
Leopard	dirofilaria_immitis_chrX	20800001	20900000	0.000493713	95197	47	95197	0
Wildcat	dirofilaria_immitis_chrX	20800001	20900000	0.000483209	95197	46	95197	0
Ferret	dirofilaria_immitis_chrX	20800001	20900000	0.000567245	95197	54	95197	0
Dog	dirofilaria_immitis_chrX	20900001	21000000	0.000273587	96072	660495	2414200668	33591207
Fox	dirofilaria_immitis_chrX	20900001	21000000	0.000300248	95439	428	1425486	18639
Wildcat	dirofilaria_immitis_chrX	20900001	21000000	0.000368728	94921	35	94921	1354
Leopard	dirofilaria_immitis_chrX	20900001	21000000	0.000284133	95026	27	95026	1249
Cat	dirofilaria_immitis_chrX	20900001	21000000	0.000310284	95506	827	2665302	30398
Golden_jackal	dirofilaria_immitis_chrX	20900001	21000000	0.000367836	95151	35	95151	1124
Ferret	dirofilaria_immitis_chrX	20900001	21000000	0.000569038	94897	54	94897	1378
Fox	dirofilaria_immitis_chrX	21000001	21100000	0.000197303	95003	280	1419134	18076
Cat	dirofilaria_immitis_chrX	21000001	21100000	0.000174567	95218	463	2652274	30518
Wildcat	dirofilaria_immitis_chrX	21000001	21100000	0.000412249	94603	39	94603	1211
Ferret	dirofilaria_immitis_chrX	21000001	21100000	0.000422039	94778	40	94778	1036
Dog	dirofilaria_immitis_chrX	21000001	21100000	0.000228207	95453	548742	2404576677	31494273
Golden_jackal	dirofilaria_immitis_chrX	21000001	21100000	0.000410833	94929	39	94929	885
Leopard	dirofilaria_immitis_chrX	21000001	21100000	0	94607	0	94607	1207
Leopard	dirofilaria_immitis_chrX	21100001	21200000	2.10141e-05	95174	2	95174	0
Wildcat	dirofilaria_immitis_chrX	21100001	21200000	0.000241663	95174	23	95174	0
Fox	dirofilaria_immitis_chrX	21100001	21200000	0.000157609	95174	225	1427587	23
Dog	dirofilaria_immitis_chrX	21100001	21200000	0.000197708	95174	477167	2413499399	6299551
Cat	dirofilaria_immitis_chrX	21100001	21200000	0.000183136	95174	488	2664690	182
Golden_jackal	dirofilaria_immitis_chrX	21100001	21200000	0.000241663	95174	23	95174	0
Ferret	dirofilaria_immitis_chrX	21100001	21200000	0.000420283	95174	40	95174	0
Dog	dirofilaria_immitis_chrX	21200001	21300000	0.000282225	93637	536903	1902395193	579033957
Fox	dirofilaria_immitis_chrX	21200001	21300000	0.000228474	78651	257	1124856	339114
Wildcat	dirofilaria_immitis_chrX	21200001	21300000	0.000318317	78538	25	78538	19060
Golden_jackal	dirofilaria_immitis_chrX	21200001	21300000	0.000317497	78741	25	78741	18857
Cat	dirofilaria_immitis_chrX	21200001	21300000	0.000207543	81471	438	2110404	622340
Ferret	dirofilaria_immitis_chrX	21200001	21300000	0.000488236	75783	37	75783	21815
Leopard	dirofilaria_immitis_chrX	21200001	21300000	0	78239	0	78239	19359
Golden_jackal	dirofilaria_immitis_chrX	21300001	21400000	8.259e-05	24216	2	24216	75450
Fox	dirofilaria_immitis_chrX	21300001	21400000	5.52889e-05	26985	10	180868	1314122
Dog	dirofilaria_immitis_chrX	21300001	21400000	0.000146733	82127	36223	246863779	2287144271
Leopard	dirofilaria_immitis_chrX	21300001	21400000	0	20969	0	20969	78697
Wildcat	dirofilaria_immitis_chrX	21300001	21400000	4.32264e-05	23134	1	23134	76532
Ferret	dirofilaria_immitis_chrX	21300001	21400000	0.000246609	12165	3	12165	87501
Cat	dirofilaria_immitis_chrX	21300001	21400000	5.81e-05	35826	24	413081	2377567
Golden_jackal	dirofilaria_immitis_chrX	21400001	21500000	9.98702e-05	20026	2	20026	79677
Cat	dirofilaria_immitis_chrX	21400001	21500000	4.5316e-05	28630	15	331009	2460675
Ferret	dirofilaria_immitis_chrX	21400001	21500000	0.000114982	8697	1	8697	91006
Fox	dirofilaria_immitis_chrX	21400001	21500000	5.34302e-05	25644	8	149728	1345817
Wildcat	dirofilaria_immitis_chrX	21400001	21500000	0.000113225	17664	2	17664	82039
Leopard	dirofilaria_immitis_chrX	21400001	21500000	0	14119	0	14119	85584
Dog	dirofilaria_immitis_chrX	21400001	21500000	6.9895e-05	76136	12679	181400553	2353548222
Golden_jackal	dirofilaria_immitis_chrX	21500001	21600000	0	48989	0	48989	49958
Leopard	dirofilaria_immitis_chrX	21500001	21600000	2.24391e-05	44565	1	44565	54382
Cat	dirofilaria_immitis_chrX	21500001	21600000	0.000124497	56657	148	1188788	1581728
Dog	dirofilaria_immitis_chrX	21500001	21600000	0.000173544	85721	148700	856843364	1658884111
Fox	dirofilaria_immitis_chrX	21500001	21600000	0.000157129	53311	89	566412	917793
Ferret	dirofilaria_immitis_chrX	21500001	21600000	0.000257607	34937	9	34937	64010
Wildcat	dirofilaria_immitis_chrX	21500001	21600000	0	47864	0	47864	51083
Fox	dirofilaria_immitis_chrX	21600001	21700000	0.000223825	94258	312	1393945	47720
Leopard	dirofilaria_immitis_chrX	21600001	21700000	1.07991e-05	92600	1	92600	3511
Dog	dirofilaria_immitis_chrX	21600001	21700000	0.000266157	95675	626477	2353783452	89838723
Ferret	dirofilaria_immitis_chrX	21600001	21700000	0.000323708	92676	30	92676	3435
Cat	dirofilaria_immitis_chrX	21600001	21700000	0.000268763	94300	698	2597082	94026
Wildcat	dirofilaria_immitis_chrX	21600001	21700000	0.000235804	93298	22	93298	2813
Golden_jackal	dirofilaria_immitis_chrX	21600001	21700000	0.000236267	93115	22	93115	2996
Leopard	dirofilaria_immitis_chrX	21700001	21800000	2.11674e-05	94485	2	94485	1093
Dog	dirofilaria_immitis_chrX	21700001	21800000	0.00020102	94633	482120	2398366416	31704234
Golden_jackal	dirofilaria_immitis_chrX	21700001	21800000	0.00020092	94565	19	94565	1013
Wildcat	dirofilaria_immitis_chrX	21700001	21800000	0.000190535	94471	18	94471	1107
Cat	dirofilaria_immitis_chrX	21700001	21800000	0.000217329	94588	575	2645760	30424
Fox	dirofilaria_immitis_chrX	21700001	21800000	0.000153853	94571	218	1416933	16737
Ferret	dirofilaria_immitis_chrX	21700001	21800000	0.000254175	94423	24	94423	1155
Wildcat	dirofilaria_immitis_chrX	21800001	21900000	0.000236441	97276	23	97276	0
Ferret	dirofilaria_immitis_chrX	21800001	21900000	0.000328961	97276	32	97276	0
Leopard	dirofilaria_immitis_chrX	21800001	21900000	1.028e-05	97276	1	97276	0
Cat	dirofilaria_immitis_chrX	21800001	21900000	0.000212943	97276	580	2723728	0
Golden_jackal	dirofilaria_immitis_chrX	21800001	21900000	0.000236441	97276	23	97276	0
Dog	dirofilaria_immitis_chrX	21800001	21900000	0.000239836	97276	592845	2471877344	1364956
Fox	dirofilaria_immitis_chrX	21800001	21900000	0.000257686	97276	376	1459140	0
Ferret	dirofilaria_immitis_chrX	21900001	22000000	0.000312055	96137	30	96137	637
Golden_jackal	dirofilaria_immitis_chrX	21900001	22000000	0.0001034	96712	10	96712	62
Dog	dirofilaria_immitis_chrX	21900001	22000000	0.000239436	96774	585705	2446185066	14293884
Fox	dirofilaria_immitis_chrX	21900001	22000000	0.000184217	96418	266	1443952	7658
Cat	dirofilaria_immitis_chrX	21900001	22000000	0.00019142	96383	516	2695646	14026
Leopard	dirofilaria_immitis_chrX	21900001	22000000	0	96372	0	96372	402
Wildcat	dirofilaria_immitis_chrX	21900001	22000000	0.00010382	96321	10	96321	453
Ferret	dirofilaria_immitis_chrX	22000001	22100000	0.000293019	95557	28	95557	0
Cat	dirofilaria_immitis_chrX	22000001	22100000	0.000168947	95557	452	2675401	195
Fox	dirofilaria_immitis_chrX	22000001	22100000	0.000127672	95557	183	1433355	0
Dog	dirofilaria_immitis_chrX	22000001	22100000	0.000167102	95557	405201	2424870418	4666307
Golden_jackal	dirofilaria_immitis_chrX	22000001	22100000	1.0465e-05	95557	1	95557	0
Leopard	dirofilaria_immitis_chrX	22000001	22100000	1.0465e-05	95557	1	95557	0
Wildcat	dirofilaria_immitis_chrX	22000001	22100000	1.0465e-05	95557	1	95557	0
Dog	dirofilaria_immitis_chrX	22100001	22200000	0.000155823	96643	382544	2454991670	2156605
Wildcat	dirofilaria_immitis_chrX	22100001	22200000	1.03486e-05	96631	1	96631	12
Fox	dirofilaria_immitis_chrX	22100001	22200000	0.000107628	96643	156	1449435	210
Cat	dirofilaria_immitis_chrX	22100001	22200000	0.000124928	96643	338	2705562	442
Ferret	dirofilaria_immitis_chrX	22100001	22200000	0.000227663	96634	22	96634	9
Golden_jackal	dirofilaria_immitis_chrX	22100001	22200000	0	96643	0	96643	0
Leopard	dirofilaria_immitis_chrX	22100001	22200000	3.10421e-05	96643	3	96643	0
Cat	dirofilaria_immitis_chrX	22200001	22300000	0.000171861	95178	458	2664945	39
Dog	dirofilaria_immitis_chrX	22200001	22300000	0.000202027	95178	488576	2418369761	1530889
Wildcat	dirofilaria_immitis_chrX	22200001	22300000	0	95174	0	95174	4
Leopard	dirofilaria_immitis_chrX	22200001	22300000	0	95176	0	95176	2
Golden_jackal	dirofilaria_immitis_chrX	22200001	22300000	0	95178	0	95178	0
Fox	dirofilaria_immitis_chrX	22200001	22300000	0.000156899	95178	224	1427670	0
Ferret	dirofilaria_immitis_chrX	22200001	22300000	0.000157599	95178	15	95178	0
Wildcat	dirofilaria_immitis_chrX	22300001	22400000	0	24249	0	24249	75215
Ferret	dirofilaria_immitis_chrX	22300001	22400000	0	10278	0	10278	89186
Golden_jackal	dirofilaria_immitis_chrX	22300001	22400000	0	28208	0	28208	71256
Cat	dirofilaria_immitis_chrX	22300001	22400000	0.000103171	26679	33	319857	2465135
Fox	dirofilaria_immitis_chrX	22300001	22400000	8.25473e-05	25753	15	181714	1310246
Dog	dirofilaria_immitis_chrX	22300001	22400000	0.000111046	78295	28166	253643653	2275228547
Leopard	dirofilaria_immitis_chrX	22300001	22400000	0	20367	0	20367	79097
Fox	dirofilaria_immitis_chrX	22400001	22500000	2.15986e-05	30462	5	231497	1261438
Cat	dirofilaria_immitis_chrX	22400001	22500000	0.000230746	30274	77	333700	2453112
Golden_jackal	dirofilaria_immitis_chrX	22400001	22500000	0.000157276	25433	4	25433	74096
Ferret	dirofilaria_immitis_chrX	22400001	22500000	7.27167e-05	13752	1	13752	85777
Wildcat	dirofilaria_immitis_chrX	22400001	22500000	0.000162635	24595	4	24595	74934
Leopard	dirofilaria_immitis_chrX	22400001	22500000	0.000193143	20710	4	20710	78819
Dog	dirofilaria_immitis_chrX	22400001	22500000	0.000125258	78251	37220	297147874	2233376951
Cat	dirofilaria_immitis_chrX	22500001	22600000	0.000113516	32679	49	431658	2353138
Golden_jackal	dirofilaria_immitis_chrX	22500001	22600000	0.000144191	27741	4	27741	71716
Ferret	dirofilaria_immitis_chrX	22500001	22600000	0	16559	0	16559	82898
Dog	dirofilaria_immitis_chrX	22500001	22600000	0.000142644	80043	55753	390854391	2137839834
Fox	dirofilaria_immitis_chrX	22500001	22600000	6.39231e-05	31119	15	234657	1257198
Leopard	dirofilaria_immitis_chrX	22500001	22600000	0.000163459	24471	4	24471	74986
Wildcat	dirofilaria_immitis_chrX	22500001	22600000	0.000144326	27715	4	27715	71742
Golden_jackal	dirofilaria_immitis_chrX	22600001	22700000	9.09918e-05	32970	3	32970	66790
Ferret	dirofilaria_immitis_chrX	22600001	22700000	0	12745	0	12745	87015
Dog	dirofilaria_immitis_chrX	22600001	22700000	4.06171e-05	80606	14070	346406025	2189991975
Fox	dirofilaria_immitis_chrX	22600001	22700000	0	30062	0	239355	1257045
Leopard	dirofilaria_immitis_chrX	22600001	22700000	0.000111512	26903	3	26903	72857
Wildcat	dirofilaria_immitis_chrX	22600001	22700000	0.000103224	29063	3	29063	70697
Cat	dirofilaria_immitis_chrX	22600001	22700000	8.71861e-05	37887	36	412910	2380370
Leopard	dirofilaria_immitis_chrX	22700001	22800000	4.40063e-05	22724	1	22724	76835
Fox	dirofilaria_immitis_chrX	22700001	22800000	0	31189	0	205868	1287517
Cat	dirofilaria_immitis_chrX	22700001	22800000	0	37019	0	455700	2331952
Golden_jackal	dirofilaria_immitis_chrX	22700001	22800000	3.75009e-05	26666	1	26666	72893
Ferret	dirofilaria_immitis_chrX	22700001	22800000	0	13741	0	13741	85818
Dog	dirofilaria_immitis_chrX	22700001	22800000	2.88645e-05	79841	10343	358329550	2172958025
Wildcat	dirofilaria_immitis_chrX	22700001	22800000	3.79795e-05	26330	1	26330	73229
Fox	dirofilaria_immitis_chrX	22800001	22900000	0.000121334	90344	150	1236256	250454
Dog	dirofilaria_immitis_chrX	22800001	22900000	0.000164197	96859	338114	2059200946	460772504
Wildcat	dirofilaria_immitis_chrX	22800001	22900000	5.88111e-05	85018	5	85018	14096
Golden_jackal	dirofilaria_immitis_chrX	22800001	22900000	3.60304e-05	83263	3	83263	15851
Ferret	dirofilaria_immitis_chrX	22800001	22900000	9.72113e-05	82295	8	82295	16819
Leopard	dirofilaria_immitis_chrX	22800001	22900000	2.4728e-05	80880	2	80880	18234
Cat	dirofilaria_immitis_chrX	22800001	22900000	0.000145636	89267	342	2348318	426874
Dog	dirofilaria_immitis_chrX	22900001	23000000	0.000219173	97792	507535	2315680824	189825801
Golden_jackal	dirofilaria_immitis_chrX	22900001	23000000	0.000735843	92411	68	92411	6134
Wildcat	dirofilaria_immitis_chrX	22900001	23000000	0.000745279	91241	68	91241	7304
Cat	dirofilaria_immitis_chrX	22900001	23000000	0.000333242	96323	875	2625719	133541
Fox	dirofilaria_immitis_chrX	22900001	23000000	8.56222e-05	95066	118	1378148	100027
Leopard	dirofilaria_immitis_chrX	22900001	23000000	0.000721461	91481	66	91481	7064
Ferret	dirofilaria_immitis_chrX	22900001	23000000	8.70464e-05	91905	8	91905	6640
Wildcat	dirofilaria_immitis_chrX	23000001	23100000	0.000769553	88363	68	88363	10303
Dog	dirofilaria_immitis_chrX	23000001	23100000	0.000288707	97780	642695	2226113861	282469189
Cat	dirofilaria_immitis_chrX	23000001	23100000	0.000410005	95974	1043	2543872	218776
Fox	dirofilaria_immitis_chrX	23000001	23100000	0.000114588	91340	151	1317762	162228
Leopard	dirofilaria_immitis_chrX	23000001	23100000	0.000780031	87176	68	87176	11490
Ferret	dirofilaria_immitis_chrX	23000001	23100000	0.000200891	89601	18	89601	9065
Golden_jackal	dirofilaria_immitis_chrX	23000001	23100000	0.000773571	87904	68	87904	10762
Dog	dirofilaria_immitis_chrX	23100001	23200000	0.000232565	97576	536243	2305779224	211346626
Fox	dirofilaria_immitis_chrX	23100001	23200000	0.000105497	95091	146	1383923	101107
Cat	dirofilaria_immitis_chrX	23100001	23200000	0.000228944	96647	599	2616360	155696
Leopard	dirofilaria_immitis_chrX	23100001	23200000	0.00033223	90299	30	90299	8703
Ferret	dirofilaria_immitis_chrX	23100001	23200000	0.000357844	92219	33	92219	6783
Golden_jackal	dirofilaria_immitis_chrX	23100001	23200000	0.000352225	90851	32	90851	8151
Wildcat	dirofilaria_immitis_chrX	23100001	23200000	0.000360376	91571	33	91571	7431
Golden_jackal	dirofilaria_immitis_chrX	23200001	23300000	0.000183773	87064	16	87064	11753
Ferret	dirofilaria_immitis_chrX	23200001	23300000	0.000401521	89659	36	89659	9158
Wildcat	dirofilaria_immitis_chrX	23200001	23300000	0.000215061	88347	19	88347	10470
Leopard	dirofilaria_immitis_chrX	23200001	23300000	0.00018364	87127	16	87127	11690
Cat	dirofilaria_immitis_chrX	23200001	23300000	0.00019786	94567	502	2537142	229734
Fox	dirofilaria_immitis_chrX	23200001	23300000	0.000133278	92336	177	1328053	154202
Dog	dirofilaria_immitis_chrX	23200001	23300000	0.000216672	97795	484164	2234550188	277872037
Ferret	dirofilaria_immitis_chrX	23300001	23400000	0.000367242	89859	33	89859	9316
Dog	dirofilaria_immitis_chrX	23300001	23400000	0.000348261	97731	781551	2244153916	277370459
Golden_jackal	dirofilaria_immitis_chrX	23300001	23400000	1.13295e-05	88265	1	88265	10910
Wildcat	dirofilaria_immitis_chrX	23300001	23400000	3.39121e-05	88464	3	88464	10711
Leopard	dirofilaria_immitis_chrX	23300001	23400000	1.14094e-05	87647	1	87647	11528
Cat	dirofilaria_immitis_chrX	23300001	23400000	0.000214706	95404	545	2538352	238548
Fox	dirofilaria_immitis_chrX	23300001	23400000	0.000184072	93059	247	1341867	145758
Fox	dirofilaria_immitis_chrX	23400001	23500000	0.000212275	96253	300	1413259	67586
Leopard	dirofilaria_immitis_chrX	23400001	23500000	0.000261657	91723	24	91723	7000
Dog	dirofilaria_immitis_chrX	23400001	23500000	0.000258743	98062	608908	2353327075	156705200
Ferret	dirofilaria_immitis_chrX	23400001	23500000	0.000235892	93263	22	93263	5460
Wildcat	dirofilaria_immitis_chrX	23400001	23500000	0.00035127	91098	32	91098	7625
Golden_jackal	dirofilaria_immitis_chrX	23400001	23500000	0.000315163	92016	29	92016	6707
Cat	dirofilaria_immitis_chrX	23400001	23500000	0.000250353	97189	657	2624296	139948
Dog	dirofilaria_immitis_chrX	23500001	23600000	0.000572802	95527	1314486	2294834291	194629159
Cat	dirofilaria_immitis_chrX	23500001	23600000	0.000512744	94077	1313	2560732	180860
Fox	dirofilaria_immitis_chrX	23500001	23600000	0.000492039	93389	676	1373876	94834
Ferret	dirofilaria_immitis_chrX	23500001	23600000	0.000929114	91485	85	91485	6429
Leopard	dirofilaria_immitis_chrX	23500001	23600000	0.00020923	90809	19	90809	7105
Wildcat	dirofilaria_immitis_chrX	23500001	23600000	0.000816894	90587	74	90587	7327
Golden_jackal	dirofilaria_immitis_chrX	23500001	23600000	0.00078956	91190	72	91190	6724
Leopard	dirofilaria_immitis_chrX	23600001	23700000	0	93640	0	93640	3478
Cat	dirofilaria_immitis_chrX	23600001	23700000	0.000521704	94911	1350	2587676	131628
Ferret	dirofilaria_immitis_chrX	23600001	23700000	0.000679648	92695	63	92695	4423
Wildcat	dirofilaria_immitis_chrX	23600001	23700000	0.000429798	93067	40	93067	4051
Fox	dirofilaria_immitis_chrX	23600001	23700000	0.000638872	93746	885	1385253	71517
Golden_jackal	dirofilaria_immitis_chrX	23600001	23700000	0.000449939	93346	42	93346	3772
Dog	dirofilaria_immitis_chrX	23600001	23700000	0.000707888	96737	1665275	2352455641	116769509
Fox	dirofilaria_immitis_chrX	23700001	23800000	0.000535147	96458	774	1446331	539
Dog	dirofilaria_immitis_chrX	23700001	23800000	0.000546921	96458	1338405	2447163318	5281332
Golden_jackal	dirofilaria_immitis_chrX	23700001	23800000	0.000300649	96458	29	96458	0
Ferret	dirofilaria_immitis_chrX	23700001	23800000	0.000332064	96367	32	96367	91
Leopard	dirofilaria_immitis_chrX	23700001	23800000	0	96458	0	96458	0
Wildcat	dirofilaria_immitis_chrX	23700001	23800000	0.000300861	96390	29	96390	68
Cat	dirofilaria_immitis_chrX	23700001	23800000	0.00030954	96458	835	2697555	3269
Cat	dirofilaria_immitis_chrX	23800001	23900000	0.000897424	96236	2414	2689921	5079
Wildcat	dirofilaria_immitis_chrX	23800001	23900000	0.000479277	95978	46	95978	272
Golden_jackal	dirofilaria_immitis_chrX	23800001	23900000	0.000468565	96038	45	96038	212
Dog	dirofilaria_immitis_chrX	23800001	23900000	0.000844649	96250	2059527	2438323060	8833190
Leopard	dirofilaria_immitis_chrX	23800001	23900000	0	95899	0	95899	351
Fox	dirofilaria_immitis_chrX	23800001	23900000	0.00085259	96247	1229	1441490	2260
Ferret	dirofilaria_immitis_chrX	23800001	23900000	0.000698411	95932	67	95932	318
Golden_jackal	dirofilaria_immitis_chrX	23900001	24000000	0.000124276	96559	12	96559	0
Cat	dirofilaria_immitis_chrX	23900001	24000000	0.0006241	96559	1686	2701489	2163
Wildcat	dirofilaria_immitis_chrX	23900001	24000000	0.000103564	96559	10	96559	0
Leopard	dirofilaria_immitis_chrX	23900001	24000000	0	96327	0	96327	232
Fox	dirofilaria_immitis_chrX	23900001	24000000	0.000795479	96559	1150	1445669	2716
Ferret	dirofilaria_immitis_chrX	23900001	24000000	0.000776832	96546	75	96546	13
Dog	dirofilaria_immitis_chrX	23900001	24000000	0.000567597	96559	1390812	2450350093	4662482
Golden_jackal	dirofilaria_immitis_chrX	24000001	24100000	0.000116207	94659	11	94659	0
Ferret	dirofilaria_immitis_chrX	24000001	24100000	0.000253542	94659	24	94659	0
Wildcat	dirofilaria_immitis_chrX	24000001	24100000	0.000116207	94659	11	94659	0
Fox	dirofilaria_immitis_chrX	24000001	24100000	0.000382425	94659	543	1419885	0
Cat	dirofilaria_immitis_chrX	24000001	24100000	0.000336551	94659	892	2650413	39
Dog	dirofilaria_immitis_chrX	24000001	24100000	0.000407975	94659	981295	2405284156	1420919
Leopard	dirofilaria_immitis_chrX	24000001	24100000	0	94656	0	94656	3
Fox	dirofilaria_immitis_chrX	24100001	24200000	0.000536642	94497	757	1410624	26856
Cat	dirofilaria_immitis_chrX	24100001	24200000	0.000463541	94881	1217	2625442	57854
Ferret	dirofilaria_immitis_chrX	24100001	24200000	0.000928912	93658	87	93658	2174
Golden_jackal	dirofilaria_immitis_chrX	24100001	24200000	1.06274e-05	94096	1	94096	1736
Leopard	dirofilaria_immitis_chrX	24100001	24200000	5.31717e-05	94035	5	94035	1797
Wildcat	dirofilaria_immitis_chrX	24100001	24200000	1.06643e-05	93771	1	93771	2061
Dog	dirofilaria_immitis_chrX	24100001	24200000	0.000505663	95742	1205083	2383172371	53356229
Leopard	dirofilaria_immitis_chrX	24200001	24300000	0	92743	0	92743	3500
Cat	dirofilaria_immitis_chrX	24200001	24300000	0.000908534	94471	2365	2603094	91710
Golden_jackal	dirofilaria_immitis_chrX	24200001	24300000	6.47962e-05	92598	6	92598	3645
Wildcat	dirofilaria_immitis_chrX	24200001	24300000	6.48242e-05	92558	6	92558	3685
Fox	dirofilaria_immitis_chrX	24200001	24300000	0.000919885	93877	1280	1391479	52166
Dog	dirofilaria_immitis_chrX	24200001	24300000	0.000902607	95965	2124884	2354163384	92814891
Ferret	dirofilaria_immitis_chrX	24200001	24300000	0.00146967	92538	136	92538	3705
Wildcat	dirofilaria_immitis_chrX	24300001	24400000	0.000528257	96544	51	96544	0
Leopard	dirofilaria_immitis_chrX	24300001	24400000	0	96528	0	96528	16
Ferret	dirofilaria_immitis_chrX	24300001	24400000	0.00119123	96539	115	96539	5
Dog	dirofilaria_immitis_chrX	24300001	24400000	0.000681952	96544	1672498	2452517091	2114109
Golden_jackal	dirofilaria_immitis_chrX	24300001	24400000	0.000517899	96544	50	96544	0
Cat	dirofilaria_immitis_chrX	24300001	24400000	0.000667427	96544	1804	2702919	313
Fox	dirofilaria_immitis_chrX	24300001	24400000	0.000538657	96544	780	1448046	114
Dog	dirofilaria_immitis_chrX	24400001	24500000	0.000652617	95801	1588648	2434273958	1466467
Fox	dirofilaria_immitis_chrX	24400001	24500000	0.000715372	95801	1028	1437015	0
Wildcat	dirofilaria_immitis_chrX	24400001	24500000	0.000167013	95801	16	95801	0
Golden_jackal	dirofilaria_immitis_chrX	24400001	24500000	0.000167013	95801	16	95801	0
Leopard	dirofilaria_immitis_chrX	24400001	24500000	0	95801	0	95801	0
Cat	dirofilaria_immitis_chrX	24400001	24500000	0.000611386	95801	1640	2682428	0
Ferret	dirofilaria_immitis_chrX	24400001	24500000	0.00103339	95801	99	95801	0
Dog	dirofilaria_immitis_chrX	24500001	24600000	0.000707708	95832	1722745	2434258950	2269650
Cat	dirofilaria_immitis_chrX	24500001	24600000	0.000588668	95832	1579	2682328	968
Ferret	dirofilaria_immitis_chrX	24500001	24600000	0.00139891	95789	134	95789	43
Wildcat	dirofilaria_immitis_chrX	24500001	24600000	0	95832	0	95832	0
Leopard	dirofilaria_immitis_chrX	24500001	24600000	0	95832	0	95832	0
Golden_jackal	dirofilaria_immitis_chrX	24500001	24600000	0	95832	0	95832	0
Fox	dirofilaria_immitis_chrX	24500001	24600000	0.000697053	95832	1002	1437480	0
Cat	dirofilaria_immitis_chrX	24600001	24700000	0.000403692	95564	1077	2667874	13210
Ferret	dirofilaria_immitis_chrX	24600001	24700000	0.000620354	95107	59	95107	646
Leopard	dirofilaria_immitis_chrX	24600001	24700000	2.1e-05	95238	2	95238	515
Fox	dirofilaria_immitis_chrX	24600001	24700000	0.000412599	95378	589	1427536	8759
Golden_jackal	dirofilaria_immitis_chrX	24600001	24700000	3.15159e-05	95190	3	95190	563
Dog	dirofilaria_immitis_chrX	24600001	24700000	0.000440657	95753	1065864	2418807689	15712336
Wildcat	dirofilaria_immitis_chrX	24600001	24700000	3.14766e-05	95309	3	95309	444
Golden_jackal	dirofilaria_immitis_chrX	24700001	24800000	4.28821e-05	93279	4	93279	3168
Cat	dirofilaria_immitis_chrX	24700001	24800000	0.00028889	93410	752	2603069	97447
Leopard	dirofilaria_immitis_chrX	24700001	24800000	4.31812e-05	92633	4	92633	3814
Ferret	dirofilaria_immitis_chrX	24700001	24800000	0.000398166	92926	37	92926	3521
Fox	dirofilaria_immitis_chrX	24700001	24800000	0.000155928	93711	217	1391667	55038
Dog	dirofilaria_immitis_chrX	24700001	24800000	0.000304807	96076	718242	2356383090	95781885
Wildcat	dirofilaria_immitis_chrX	24700001	24800000	4.28055e-05	93446	4	93446	3001
Dog	dirofilaria_immitis_chrX	24800001	24900000	0.000510965	93705	1058888	2072331591	391757709
Cat	dirofilaria_immitis_chrX	24800001	24900000	0.000583881	86350	1348	2308689	404959
Fox	dirofilaria_immitis_chrX	24800001	24900000	0.000393509	85079	485	1232500	221240
Wildcat	dirofilaria_immitis_chrX	24800001	24900000	0.000409338	83061	34	83061	13855
Ferret	dirofilaria_immitis_chrX	24800001	24900000	0.000809697	81512	66	81512	15404
Leopard	dirofilaria_immitis_chrX	24800001	24900000	0.000408021	83329	34	83329	13587
Golden_jackal	dirofilaria_immitis_chrX	24800001	24900000	0.000408251	83282	34	83282	13634
Leopard	dirofilaria_immitis_chrX	24900001	25000000	7.60601e-05	26295	2	26295	72992
Ferret	dirofilaria_immitis_chrX	24900001	25000000	0.00048396	14464	7	14464	84823
Golden_jackal	dirofilaria_immitis_chrX	24900001	25000000	9.68679e-05	30970	3	30970	68317
Wildcat	dirofilaria_immitis_chrX	24900001	25000000	0.000102895	29156	3	29156	70131
Dog	dirofilaria_immitis_chrX	24900001	25000000	0.000287113	84484	110389	384478859	2139893116
Cat	dirofilaria_immitis_chrX	24900001	25000000	0.00025292	40031	140	553534	2226502
Fox	dirofilaria_immitis_chrX	24900001	25000000	0.000311507	33242	71	227924	1261381
Dog	dirofilaria_immitis_chrX	25000001	25100000	0.000173124	82858	62331	360037075	2167436750
Ferret	dirofilaria_immitis_chrX	25000001	25100000	0.000125478	15939	2	15939	83470
Golden_jackal	dirofilaria_immitis_chrX	25000001	25100000	6.38468e-05	31325	2	31325	68084
Leopard	dirofilaria_immitis_chrX	25000001	25100000	3.70837e-05	26966	1	26966	72443
Wildcat	dirofilaria_immitis_chrX	25000001	25100000	0	27582	0	27582	71827
Cat	dirofilaria_immitis_chrX	25000001	25100000	5.12713e-05	41340	28	546115	2237337
Fox	dirofilaria_immitis_chrX	25000001	25100000	0.000160502	30871	33	205605	1285530
Dog	dirofilaria_immitis_chrX	25100001	25200000	0.00116306	91106	1940608	1668542173	814946402
Wildcat	dirofilaria_immitis_chrX	25100001	25200000	0.000477736	71169	34	71169	26510
Cat	dirofilaria_immitis_chrX	25100001	25200000	0.0010545	76512	1970	1868176	866836
Leopard	dirofilaria_immitis_chrX	25100001	25200000	0	67154	0	67154	30525
Fox	dirofilaria_immitis_chrX	25100001	25200000	0.00103973	71463	1025	985829	479356
Ferret	dirofilaria_immitis_chrX	25100001	25200000	0.00156123	66614	104	66614	31065
Golden_jackal	dirofilaria_immitis_chrX	25100001	25200000	0.000448443	71358	32	71358	26321
Fox	dirofilaria_immitis_chrX	25200001	25300000	0.00059048	96080	851	1441200	0
Cat	dirofilaria_immitis_chrX	25200001	25300000	0.00100861	96080	2713	2689837	403
Dog	dirofilaria_immitis_chrX	25200001	25300000	0.000889471	96080	2168705	2438196370	4637630
Golden_jackal	dirofilaria_immitis_chrX	25200001	25300000	0.000197752	96080	19	96080	0
Ferret	dirofilaria_immitis_chrX	25200001	25300000	0.00161326	96079	155	96079	1
Leopard	dirofilaria_immitis_chrX	25200001	25300000	0	96080	0	96080	0
Wildcat	dirofilaria_immitis_chrX	25200001	25300000	0.00072856	96080	70	96080	0
Golden_jackal	dirofilaria_immitis_chrX	25300001	25400000	0.00102379	95723	98	95723	56
Wildcat	dirofilaria_immitis_chrX	25300001	25400000	0.00101572	95499	97	95499	280
Dog	dirofilaria_immitis_chrX	25300001	25400000	0.00134305	95779	3225063	2401293355	33887720
Ferret	dirofilaria_immitis_chrX	25300001	25400000	0.00165056	95725	158	95725	54
Cat	dirofilaria_immitis_chrX	25300001	25400000	0.00107902	95777	2884	2672788	9024
Leopard	dirofilaria_immitis_chrX	25300001	25400000	0.000732831	95520	70	95520	259
Fox	dirofilaria_immitis_chrX	25300001	25400000	0.00118982	95779	1704	1432145	4540
Dog	dirofilaria_immitis_chrX	25400001	25500000	0.00113769	96180	2779304	2442933892	2442608
Ferret	dirofilaria_immitis_chrX	25400001	25500000	0.0014556	96180	140	96180	0
Fox	dirofilaria_immitis_chrX	25400001	25500000	0.00092259	96180	1331	1442677	23
Wildcat	dirofilaria_immitis_chrX	25400001	25500000	0.000467873	96180	45	96180	0
Leopard	dirofilaria_immitis_chrX	25400001	25500000	0.000998129	96180	96	96180	0
Golden_jackal	dirofilaria_immitis_chrX	25400001	25500000	0.00149719	96180	144	96180	0
Cat	dirofilaria_immitis_chrX	25400001	25500000	0.0010487	96180	2824	2692858	182
Ferret	dirofilaria_immitis_chrX	25500001	25600000	0.00214711	95943	206	95943	0
Wildcat	dirofilaria_immitis_chrX	25500001	25600000	0.00130295	95936	125	95936	7
Fox	dirofilaria_immitis_chrX	25500001	25600000	0.00120628	95943	1736	1439136	9
Leopard	dirofilaria_immitis_chrX	25500001	25600000	0.00119863	95943	115	95943	0
Golden_jackal	dirofilaria_immitis_chrX	25500001	25600000	1.04229e-05	95943	1	95943	0
Dog	dirofilaria_immitis_chrX	25500001	25600000	0.00132025	95943	3217320	2436901994	2448781
Cat	dirofilaria_immitis_chrX	25500001	25600000	0.00129548	95943	3479	2685494	910
Golden_jackal	dirofilaria_immitis_chrX	25600001	25700000	0.00203639	96740	197	96740	9
Ferret	dirofilaria_immitis_chrX	25600001	25700000	0.00359172	96611	347	96611	138
Fox	dirofilaria_immitis_chrX	25600001	25700000	0.00161465	96730	2342	1450468	767
Dog	dirofilaria_immitis_chrX	25600001	25700000	0.0020534	96749	5039591	2454267984	5575341
Wildcat	dirofilaria_immitis_chrX	25600001	25700000	0.000516871	96736	50	96736	13
Leopard	dirofilaria_immitis_chrX	25600001	25700000	0.000609825	96749	59	96749	0
Cat	dirofilaria_immitis_chrX	25600001	25700000	0.00196547	96749	5323	2708262	710
Cat	dirofilaria_immitis_chrX	25700001	25800000	0.00185708	95574	4928	2653626	31266
Ferret	dirofilaria_immitis_chrX	25700001	25800000	0.00328989	94836	312	94836	1053
Golden_jackal	dirofilaria_immitis_chrX	25700001	25800000	0.00201169	95442	192	95442	447
Dog	dirofilaria_immitis_chrX	25700001	25800000	0.0017703	95888	4251970	2401832554	36145271
Leopard	dirofilaria_immitis_chrX	25700001	25800000	0	94894	0	94894	995
Fox	dirofilaria_immitis_chrX	25700001	25800000	0.00163677	95226	2323	1419262	19073
Wildcat	dirofilaria_immitis_chrX	25700001	25800000	4.21008e-05	95010	4	95010	879
Dog	dirofilaria_immitis_chrX	25800001	25900000	0.0016265	93569	3536713	2174429294	222538006
Cat	dirofilaria_immitis_chrX	25800001	25900000	0.00159345	91433	3970	2491445	148283
Fox	dirofilaria_immitis_chrX	25800001	25900000	0.00192309	90556	2528	1314553	99587
Wildcat	dirofilaria_immitis_chrX	25800001	25900000	0.00112314	87255	98	87255	7021
Golden_jackal	dirofilaria_immitis_chrX	25800001	25900000	0.000541938	88571	48	88571	5705
Ferret	dirofilaria_immitis_chrX	25800001	25900000	0.00245783	88696	218	88696	5580
Leopard	dirofilaria_immitis_chrX	25800001	25900000	0.000733717	88590	65	88590	5686
Ferret	dirofilaria_immitis_chrX	25900001	26000000	0.00250717	93731	235	93731	107
Fox	dirofilaria_immitis_chrX	25900001	26000000	0.00129357	93776	1818	1405413	2157
Dog	dirofilaria_immitis_chrX	25900001	26000000	0.00134264	93780	3192846	2378035542	7795608
Cat	dirofilaria_immitis_chrX	25900001	26000000	0.0011431	93762	2998	2622689	4775
Leopard	dirofilaria_immitis_chrX	25900001	26000000	0.00137654	93713	129	93713	125
Wildcat	dirofilaria_immitis_chrX	25900001	26000000	0.000480713	93611	45	93611	227
Golden_jackal	dirofilaria_immitis_chrX	25900001	26000000	2.13531e-05	93663	2	93663	175
Cat	dirofilaria_immitis_chrX	26000001	26100000	0.0012181	95816	3262	2677944	4904
Wildcat	dirofilaria_immitis_chrX	26000001	26100000	0.00112834	95716	108	95716	100
Fox	dirofilaria_immitis_chrX	26000001	26100000	0.00146548	95816	2105	1436386	854
Leopard	dirofilaria_immitis_chrX	26000001	26100000	0.0013796	95680	132	95680	136
Ferret	dirofilaria_immitis_chrX	26000001	26100000	0.00217678	95554	208	95554	262
Golden_jackal	dirofilaria_immitis_chrX	26000001	26100000	0	95752	0	95752	64
Dog	dirofilaria_immitis_chrX	26000001	26100000	0.00154192	95816	3745071	2428829229	7292571
Leopard	dirofilaria_immitis_chrX	26100001	26200000	0.00298096	90575	270	90575	1437
Wildcat	dirofilaria_immitis_chrX	26100001	26200000	0.00144063	90238	130	90238	1774
Golden_jackal	dirofilaria_immitis_chrX	26100001	26200000	1.10714e-05	90323	1	90323	1689
Fox	dirofilaria_immitis_chrX	26100001	26200000	0.00182116	90835	2473	1357925	22255
Dog	dirofilaria_immitis_chrX	26100001	26200000	0.00191794	91238	4395858	2291968138	47436962
Cat	dirofilaria_immitis_chrX	26100001	26200000	0.00191624	90864	4840	2525774	50562
Ferret	dirofilaria_immitis_chrX	26100001	26200000	0.00282721	90195	255	90195	1817
Dog	dirofilaria_immitis_chrX	26200001	26300000	0.0017299	92687	3556488	2055892535	327192715
Leopard	dirofilaria_immitis_chrX	26200001	26300000	0.00233847	83388	195	83388	10342
Cat	dirofilaria_immitis_chrX	26200001	26300000	0.00133734	88055	3073	2297845	326595
Fox	dirofilaria_immitis_chrX	26200001	26300000	0.00145948	88108	1763	1207965	197985
Ferret	dirofilaria_immitis_chrX	26200001	26300000	0.00192196	82728	159	82728	11002
Golden_jackal	dirofilaria_immitis_chrX	26200001	26300000	0.00012894	85311	11	85311	8419
Wildcat	dirofilaria_immitis_chrX	26200001	26300000	0.000405615	81358	33	81358	12372
Golden_jackal	dirofilaria_immitis_chrX	26300001	26400000	0.000615065	94299	58	94299	7
Ferret	dirofilaria_immitis_chrX	26300001	26400000	0.0027358	94305	258	94305	1
Wildcat	dirofilaria_immitis_chrX	26300001	26400000	0.000753316	94250	71	94250	56
Dog	dirofilaria_immitis_chrX	26300001	26400000	0.00255051	94306	6103556	2393068657	4661393
Fox	dirofilaria_immitis_chrX	26300001	26400000	0.00171679	94306	2428	1414266	324
Cat	dirofilaria_immitis_chrX	26300001	26400000	0.0015622	94306	4119	2636668	3900
Leopard	dirofilaria_immitis_chrX	26300001	26400000	0.00138911	94305	131	94305	1
Dog	dirofilaria_immitis_chrX	26400001	26500000	0.00196706	94775	4736359	2407842295	1812080
Wildcat	dirofilaria_immitis_chrX	26400001	26500000	0.0018887	94774	179	94774	1
Leopard	dirofilaria_immitis_chrX	26400001	26500000	0.000158273	94773	15	94773	2
Cat	dirofilaria_immitis_chrX	26400001	26500000	0.00204555	94775	5426	2652586	1114
Fox	dirofilaria_immitis_chrX	26400001	26500000	0.00201183	94775	2860	1421593	32
Golden_jackal	dirofilaria_immitis_chrX	26400001	26500000	0.000158271	94774	15	94774	1
Ferret	dirofilaria_immitis_chrX	26400001	26500000	0.00360855	94775	342	94775	0
Ferret	dirofilaria_immitis_chrX	26500001	26600000	0.00238951	90395	216	90395	4281
Golden_jackal	dirofilaria_immitis_chrX	26500001	26600000	0.00102421	90802	93	90802	3874
Dog	dirofilaria_immitis_chrX	26500001	26600000	0.00143332	91398	3292527	2297128641	110008659
Leopard	dirofilaria_immitis_chrX	26500001	26600000	0.0010385	90515	94	90515	4161
Cat	dirofilaria_immitis_chrX	26500001	26600000	0.00150385	91178	3816	2537482	113446
Fox	dirofilaria_immitis_chrX	26500001	26600000	0.00113371	91220	1542	1360138	60002
Wildcat	dirofilaria_immitis_chrX	26500001	26600000	0.0014231	90647	129	90647	4029
Wildcat	dirofilaria_immitis_chrX	26600001	26700000	0.00205935	93719	193	93719	217
Dog	dirofilaria_immitis_chrX	26600001	26700000	0.00268077	93936	6277231	2341579274	46743526
Golden_jackal	dirofilaria_immitis_chrX	26600001	26700000	0.00179051	93828	168	93828	108
Ferret	dirofilaria_immitis_chrX	26600001	26700000	0.00278779	92905	259	92905	1031
Cat	dirofilaria_immitis_chrX	26600001	26700000	0.00179168	93879	4679	2611521	18687
Fox	dirofilaria_immitis_chrX	26600001	26700000	0.0024402	93916	3403	1394555	14485
Leopard	dirofilaria_immitis_chrX	26600001	26700000	0.00020284	93670	19	93670	266
Wildcat	dirofilaria_immitis_chrX	26700001	26800000	0.00223096	94578	211	94578	8
Leopard	dirofilaria_immitis_chrX	26700001	26800000	0.00021145	94585	20	94585	1
Dog	dirofilaria_immitis_chrX	26700001	26800000	0.00213739	94586	5049703	2362558813	42290237
Golden_jackal	dirofilaria_immitis_chrX	26700001	26800000	0.00267484	94585	253	94585	1
Ferret	dirofilaria_immitis_chrX	26700001	26800000	0.00289002	93079	269	93079	1507
Cat	dirofilaria_immitis_chrX	26700001	26800000	0.00152494	93597	3980	2609932	38476
Fox	dirofilaria_immitis_chrX	26700001	26800000	0.00192999	93614	2693	1395345	23445
Wildcat	dirofilaria_immitis_chrX	26800001	26900000	0.000758226	89683	68	89683	3972
Leopard	dirofilaria_immitis_chrX	26800001	26900000	0.000107306	83872	9	83872	9783
Dog	dirofilaria_immitis_chrX	26800001	26900000	0.00213593	93655	4918078	2302550070	78628305
Golden_jackal	dirofilaria_immitis_chrX	26800001	26900000	0.000347666	89166	31	89166	4489
Cat	dirofilaria_immitis_chrX	26800001	26900000	0.00203012	93419	5235	2578660	43680
Fox	dirofilaria_immitis_chrX	26800001	26900000	0.00202909	93214	2786	1373030	31795
Ferret	dirofilaria_immitis_chrX	26800001	26900000	0.00367387	92001	338	92001	1654
Ferret	dirofilaria_immitis_chrX	26900001	27000000	0.00324294	89425	290	89425	926
Wildcat	dirofilaria_immitis_chrX	26900001	27000000	0.00183661	89295	164	89295	1056
Cat	dirofilaria_immitis_chrX	26900001	27000000	0.00201172	89845	5011	2490909	38919
Leopard	dirofilaria_immitis_chrX	26900001	27000000	0.00202431	89413	181	89413	938
Fox	dirofilaria_immitis_chrX	26900001	27000000	0.00218354	89768	2921	1337737	17528
Golden_jackal	dirofilaria_immitis_chrX	26900001	27000000	0.00116718	89104	104	89104	1247
Dog	dirofilaria_immitis_chrX	26900001	27000000	0.00228466	90252	5159089	2258143731	39030444
Wildcat	dirofilaria_immitis_chrX	27000001	27100000	0.000731068	88911	65	88911	4816
Leopard	dirofilaria_immitis_chrX	27000001	27100000	0.000545573	86148	47	86148	7579
Cat	dirofilaria_immitis_chrX	27000001	27100000	0.00183171	92282	4538	2477464	146892
Golden_jackal	dirofilaria_immitis_chrX	27000001	27100000	0.00105379	89202	94	89202	4525
Dog	dirofilaria_immitis_chrX	27000001	27100000	0.00221706	93727	4899996	2210134082	172874893
Ferret	dirofilaria_immitis_chrX	27000001	27100000	0.00260565	87886	229	87886	5841
Fox	dirofilaria_immitis_chrX	27000001	27100000	0.00204422	93164	2734	1337429	68476
Leopard	dirofilaria_immitis_chrX	27100001	27200000	0.00094052	92502	87	92502	50
Cat	dirofilaria_immitis_chrX	27100001	27200000	0.0013516	92552	3501	2590258	1198
Fox	dirofilaria_immitis_chrX	27100001	27200000	0.00154542	92552	2145	1387973	307
Dog	dirofilaria_immitis_chrX	27100001	27200000	0.00249833	92552	5864674	2347442241	5692359
Golden_jackal	dirofilaria_immitis_chrX	27100001	27200000	0.000983295	92546	91	92546	6
Wildcat	dirofilaria_immitis_chrX	27100001	27200000	0.00104851	92512	97	92512	40
Ferret	dirofilaria_immitis_chrX	27100001	27200000	0.00237825	92505	220	92505	47
Golden_jackal	dirofilaria_immitis_chrX	27200001	27300000	0.00275047	91257	251	91257	4093
Fox	dirofilaria_immitis_chrX	27200001	27300000	0.0020157	91182	2723	1350896	79354
Dog	dirofilaria_immitis_chrX	27200001	27300000	0.0029041	94761	6653123	2290939368	133334382
Leopard	dirofilaria_immitis_chrX	27200001	27300000	0.00139691	89483	125	89483	5867
Cat	dirofilaria_immitis_chrX	27200001	27300000	0.00206695	93076	5254	2541910	127890
Wildcat	dirofilaria_immitis_chrX	27200001	27300000	0.00191336	91462	175	91462	3888
Ferret	dirofilaria_immitis_chrX	27200001	27300000	0.00333633	91118	304	91118	4232
Cat	dirofilaria_immitis_chrX	27300001	27400000	0.00202073	91116	4947	2448127	154025
Ferret	dirofilaria_immitis_chrX	27300001	27400000	0.00301107	89669	270	89669	3265
Golden_jackal	dirofilaria_immitis_chrX	27300001	27400000	0.00150043	89974	135	89974	2960
Wildcat	dirofilaria_immitis_chrX	27300001	27400000	0.00109728	89312	98	89312	3622
Dog	dirofilaria_immitis_chrX	27300001	27400000	0.00247874	92718	5577529	2250143570	112703380
Leopard	dirofilaria_immitis_chrX	27300001	27400000	0.00165157	89006	147	89006	3928
Fox	dirofilaria_immitis_chrX	27300001	27400000	0.00251671	90696	3310	1315211	78799
Fox	dirofilaria_immitis_chrX	27400001	27500000	0.00230343	93785	3225	1400086	7829
Cat	dirofilaria_immitis_chrX	27400001	27500000	0.0022068	93787	5767	2613287	14821
Dog	dirofilaria_immitis_chrX	27400001	27500000	0.00241199	93856	5711169	2367828056	18587869
Golden_jackal	dirofilaria_immitis_chrX	27400001	27500000	0.00169707	93691	159	93691	170
Wildcat	dirofilaria_immitis_chrX	27400001	27500000	0.0018799	93622	176	93622	239
Ferret	dirofilaria_immitis_chrX	27400001	27500000	0.00383531	93604	359	93604	257
Leopard	dirofilaria_immitis_chrX	27400001	27500000	0.00204503	93397	191	93397	464
Fox	dirofilaria_immitis_chrX	27500001	27600000	0.00169171	93417	2370	1400949	306
Dog	dirofilaria_immitis_chrX	27500001	27600000	0.00184074	93417	4359487	2368339402	6787823
Leopard	dirofilaria_immitis_chrX	27500001	27600000	0.000342671	93384	32	93384	33
Wildcat	dirofilaria_immitis_chrX	27500001	27600000	0.00173568	93335	162	93335	82
Ferret	dirofilaria_immitis_chrX	27500001	27600000	0.00276279	93384	258	93384	33
Cat	dirofilaria_immitis_chrX	27500001	27600000	0.00169868	93417	4434	2610267	5409
Golden_jackal	dirofilaria_immitis_chrX	27500001	27600000	0.00195906	93412	183	93412	5
Leopard	dirofilaria_immitis_chrX	27600001	27700000	0.0016695	93441	156	93441	1821
Dog	dirofilaria_immitis_chrX	27600001	27700000	0.0013834	94737	3250059	2349321046	72715304
Ferret	dirofilaria_immitis_chrX	27600001	27700000	0.0020973	92500	194	92500	2762
Golden_jackal	dirofilaria_immitis_chrX	27600001	27700000	0.00158177	93566	148	93566	1696
Cat	dirofilaria_immitis_chrX	27600001	27700000	0.00134606	94036	3491	2593498	73838
Wildcat	dirofilaria_immitis_chrX	27600001	27700000	0.00133448	92920	124	92920	2342
Fox	dirofilaria_immitis_chrX	27600001	27700000	0.00125922	93969	1761	1398484	30446
Dog	dirofilaria_immitis_chrX	27700001	27800000	0.00120626	95097	2861388	2372120755	45923870
Wildcat	dirofilaria_immitis_chrX	27700001	27800000	0.000726853	93554	68	93554	1551
Golden_jackal	dirofilaria_immitis_chrX	27700001	27800000	0.00189207	94077	178	94077	1028
Leopard	dirofilaria_immitis_chrX	27700001	27800000	0.000129689	92529	12	92529	2576
Cat	dirofilaria_immitis_chrX	27700001	27800000	0.00110722	94550	2902	2620974	41966
Fox	dirofilaria_immitis_chrX	27700001	27800000	0.00107684	94364	1516	1407820	18755
Ferret	dirofilaria_immitis_chrX	27700001	27800000	0.00164752	93474	154	93474	1631
Cat	dirofilaria_immitis_chrX	27800001	27900000	0.00140043	95835	3752	2679168	4212
Golden_jackal	dirofilaria_immitis_chrX	27800001	27900000	0.00182607	95834	175	95834	1
Ferret	dirofilaria_immitis_chrX	27800001	27900000	0.00228697	95760	219	95760	75
Leopard	dirofilaria_immitis_chrX	27800001	27900000	0.000688691	95834	66	95834	1
Dog	dirofilaria_immitis_chrX	27800001	27900000	0.00159169	95835	3867051	2429518985	7085890
Wildcat	dirofilaria_immitis_chrX	27800001	27900000	0.000333925	95830	32	95830	5
Fox	dirofilaria_immitis_chrX	27800001	27900000	0.00129971	95835	1868	1437241	284
Leopard	dirofilaria_immitis_chrX	27900001	28000000	0.00226149	94628	214	94628	180
Wildcat	dirofilaria_immitis_chrX	27900001	28000000	0.00205107	94585	194	94585	223
Fox	dirofilaria_immitis_chrX	27900001	28000000	0.00136602	94622	1938	1418718	3402
Dog	dirofilaria_immitis_chrX	27900001	28000000	0.00179624	94808	4310425	2399696982	10796418
Ferret	dirofilaria_immitis_chrX	27900001	28000000	0.00208153	94642	197	94642	166
Golden_jackal	dirofilaria_immitis_chrX	27900001	28000000	0.00100296	94720	95	94720	88
Cat	dirofilaria_immitis_chrX	27900001	28000000	0.00143001	94806	3782	2644729	9895
Ferret	dirofilaria_immitis_chrX	28000001	28100000	0.0027852	87606	244	87606	9037
Leopard	dirofilaria_immitis_chrX	28000001	28100000	0.0021413	87797	188	87797	8846
Wildcat	dirofilaria_immitis_chrX	28000001	28100000	0.00241052	87948	212	87948	8695
Golden_jackal	dirofilaria_immitis_chrX	28000001	28100000	0.000575822	88569	51	88569	8074
Dog	dirofilaria_immitis_chrX	28000001	28100000	0.00194822	94324	4287746	2200857797	256290478
Fox	dirofilaria_immitis_chrX	28000001	28100000	0.00126162	89460	1628	1290409	159236
Cat	dirofilaria_immitis_chrX	28000001	28100000	0.00174503	90206	4277	2450956	255048
Ferret	dirofilaria_immitis_chrX	28100001	28200000	0.00300442	95526	287	95526	1055
Cat	dirofilaria_immitis_chrX	28100001	28200000	0.00178263	96546	4643	2604579	99689
Fox	dirofilaria_immitis_chrX	28100001	28200000	0.00151462	95165	2135	1409593	39122
Wildcat	dirofilaria_immitis_chrX	28100001	28200000	0.000134912	96359	13	96359	222
Dog	dirofilaria_immitis_chrX	28100001	28200000	0.00171383	96581	4044434	2359876752	95695173
Golden_jackal	dirofilaria_immitis_chrX	28100001	28200000	2.07177e-05	96536	2	96536	45
Leopard	dirofilaria_immitis_chrX	28100001	28200000	7.25374e-05	96502	7	96502	79
Dog	dirofilaria_immitis_chrX	28200001	28300000	0.00174951	29736	1111192	635146499	162690001
Ferret	dirofilaria_immitis_chrX	28200001	28300000	0.00293621	24862	73	24862	6518
Golden_jackal	dirofilaria_immitis_chrX	28200001	28300000	0.00100786	24805	25	24805	6575
Wildcat	dirofilaria_immitis_chrX	28200001	28300000	0.000666144	25520	17	25520	5860
Leopard	dirofilaria_immitis_chrX	28200001	28300000	0.000696729	25835	18	25835	5545
Cat	dirofilaria_immitis_chrX	28200001	28300000	0.00185545	27341	1260	679081	199559
Fox	dirofilaria_immitis_chrX	28200001	28300000	0.00184273	27136	701	380414	90286
Dog	dirofilaria_immitis_chr1	1	100000	0.000760827	92546	1750590	2300905293	55763382
Fox	dirofilaria_immitis_chr1	1	100000	0.000681607	91784	930	1364422	25943
Cat	dirofilaria_immitis_chr1	1	100000	0.000320143	91820	819	2558233	37115
Leopard	dirofilaria_immitis_chr1	1	100000	0.000217884	91792	20	91792	899
Wildcat	dirofilaria_immitis_chr1	1	100000	0.000989729	90934	90	90934	1757
Golden_jackal	dirofilaria_immitis_chr1	1	100000	0.000207682	91486	19	91486	1205
Ferret	dirofilaria_immitis_chr1	1	100000	0.000952965	91294	87	91294	1397
Wildcat	dirofilaria_immitis_chr1	100001	200000	0.00206222	95043	196	95043	753
Ferret	dirofilaria_immitis_chr1	100001	200000	0.00285434	94943	271	94943	853
Golden_jackal	dirofilaria_immitis_chr1	100001	200000	4.22784e-05	94611	4	94611	1185
Leopard	dirofilaria_immitis_chr1	100001	200000	1.05109e-05	95139	1	95139	657
Cat	dirofilaria_immitis_chr1	100001	200000	0.00141924	95176	3778	2661988	20300
Fox	dirofilaria_immitis_chr1	100001	200000	0.00192835	95257	2751	1426607	10333
Dog	dirofilaria_immitis_chr1	100001	200000	0.00196304	95316	4730053	2409551328	26061972
Cat	dirofilaria_immitis_chr1	200001	300000	0.00158901	95657	4242	2669580	11252
Leopard	dirofilaria_immitis_chr1	200001	300000	0	95285	0	95285	459
Ferret	dirofilaria_immitis_chr1	200001	300000	0.00296543	95433	283	95433	311
Wildcat	dirofilaria_immitis_chr1	200001	300000	0.00191006	95285	182	95285	459
[truncated: 4,196 more rows]

## Sheet: Fig2c
host	burden
Dog	23.5
Dog	14.43
Dog	150
Dog	15.5
Dog	7.2
Dog	4.5
Dog	14
Dog	5.8
Dog	9
Dog	23.83
Dog	7.62
Dog	24.62
Dog	53.86
Dog	104.92
Dog	44
Wolf	5
Wolf	37
Wolf	1
Wolf	42
Wolf	77.8
Coyote	21.29
Coyote	12
Coyote	3
Coyote	13.2
Coyote	11
Coyote	19.4
Coyote	8.7
Coyote	13.6
Coyote	5
Coyote	3
Coyote	9
Coyote	16.2
Coyote	13.6
Jackal	5.25
Jackal	6.62
Jackal	4.1
Jackal	12
Jackal	2.92
Jackal	3
Jackal	1
Fox	4.39
Fox	4.4
Fox	7
Fox	2
Fox	5
Fox	3
Fox	5
Fox	4.79
Fox	9.2
Fox	1.5
Fox	1.5
Felidae	2
Felidae	1
Felidae	1.5
Felidae	3
Procyonidae	12.6
Procyonidae	1
Procyonidae	1.75
Mustelidae	3
Mustelidae	2
Mustelidae	3
Pinnipedia	32
Pinnipedia	17
Pinnipedia	2
Ursidae	4
Ursidae	3
Ursidae	5

## Sheet: Fig4b
AUS	ASIA	USA	URSI	-0.1373	0.007837	-17.517	594	784	20392
EUR	ASIA	USA	URSI	-0.2264	0.019786	-11.442	669	1061	20392
CENAM	ASIA	USA	URSI	-0.1762	0.015145	-11.635	711	1014	20392

## Sheet: Fig4c
AUS	EUR	CENAM	URSI	-0.1202	0.018126	-6.633	707	900	20392
ASIA	EUR	CENAM	URSI	-0.1922	0.027751	-6.926	647	954	20392
USA	EUR	CENAM	URSI	-0.1526	0.028096	-5.431	696	946	20392

## Sheet: Fig5a
city	country	latitude	longitude	label	Collection
AUS: Lockhart River	Australia	-12.7861	143.342	Lockhart River, n = 1	This study
AUS: Cairns	Australia	-16.9203	145.771	Cairns, n = 2	This study
AUS: Townsville	Australia	-19.259	146.817	Townsville, n = 19	This study
AUS: Rockhampton	Australia	-23.375	150.512	Rockhampton, n = 1	This study
AUS: Brisbane	Australia	-27.4705	153.026	Brisbane, n = 8	This study
AUS: Sydney	Australia	-33.8688	151.209	Sydney, n = 12	This study
AUS: Sydney	Australia	-33.8688	150.5	Sydney, n = 5	Public data

## Sheet: Fig5b
EUR	ASIA	AUS	URSI	-0.333	0.018424	-18.076	623	1246	20392
CENAM	ASIA	AUS	URSI	-0.284	0.024097	-11.788	663	1190	20392
USA	ASIA	AUS	URSI	-0.2831	0.015837	-17.873	594	1064	20392

[truncated: 7 more sheets: Fig5c, Fig5d, Fig5e, Fig5f, Fig6a, Fig6b_Epochs, Fig6b_Events]
